# Supplementary material for: Factors of the bone marrow microniche that support human plasma cell survival and immunoglobulin secretion
Source: Nat Commun. 2018 Sep 12;9:3698. doi: 10.1038/s41467-018-05853-7 (PMC6135805; doi:10.1038/s41467-018-05853-7)
Supplement: Supplementary file 4 — Supplementary Data 1 [file 41467_2018_5853_MOESM4_ESM.xlsx]

## Sheet: 556 targets
The 556 overlapping protein targets
ABI2	BLVRA	COTL1	EMD	HDGF	KCNC4	MKNK1	NPM1	PRKACB	RHEB	SLC25A5	TANK	VRK1
ABRA	BMI1	CRK	EPB41L1	HERC5	KCNE3	MLLT3	NR1H2	PRKCA	RHOA	SLC37A1	TBCB	WDR81
ACO1	BRCA1	CRY2	EVI5L	HEY2	KCNH2	MPO	NR3C1	PRKCB	RIPK1	SLC3A2	TCHP	WEE1
ACTB	BRD3	CRYZ	EXOSC8	HIF1A	KIAA0930	MPZL1	NR4A1	PRKCD	RNF168	SMAP2	TCTN1	WNK2
ACTR2	BTBD2	CSNK1E	FAM114A1	HIST1H1B	KIAA1191	MRPL1	NUP133	PRKD1	RNF207	SMCHD1	TECR	WNT10B
ACTR3	BZW1	CSNK1G3	FAM126A	HIST1H1C	KIF1C	MRPL10	OAZ3	PRKY	ROCK1	SNRNP25	TFRC	XPO1
ACVR2B	BZW2	CTNNA1	FAM127A	HIST1H1E	KLHDC3	MRPL13	OLA1	PRNP	RPA3	SNRNP70	THOC7	XRCC5
ADA	C12orf10	CTSB	FAM171B	HIST2H2AB	KLHL36	MRPL22	OSBPL3	PRTN3	RPAP3	SNRPA	THOP1	YBX1
ADAM19	C14orf1	CXCL12	FAM65B	HK1	KYNU	MRPL24	OSTF1	PSMA1	RPGR	SNRPB	TJP1	YES1
ADAM21	C3	CXCR4	FBP1	HK2	LAMA5	MRPL27	OXCT1	PSMA2	RPL12	SNRPD3	TKT	YIPF2
ADAMTSL4	C4A	CYP2S1	FBXO25	HLA-DPA1	LAMP1	MRPL37	PABPC1	PSMA4	RPL13A	SNRPF	TLE3	YKT6
ADK	CACYBP	DAAM1	FBXW7	HLA-DRA	LARP7	MRPL47	PAFAH1B3	PSMB8	RPL19	SNRPG	TMCO3	YWHAZ
AHCY	CAPZA1	DCK	FCGRT	HLA-DRB1	LCN2	MRPL48	PAIP2B	PSMD4	RPL28	SNRPN	TMEM128	ZAP70
AHCYL1	CAPZA2	DCLK2	FECH	HMBS	LCP1	MRPS2	PANK2	PTEN	RPL4	SNW1	TMEM205	ZC3H12A
AHNAK	CASK	DCP2	FEN1	HMGA1	LCP2	MRPS27	PAPOLA	PTGS2	RPL5	SNX20	TMEM25	ZHX2
AHR	CASP4	DCTN1	FGFRL1	HMGB2	LCT	MRPS35	PARD3	PTK2B	RPL7A	SNX33	TMOD3	ZNF250
AIM1	CBWD1	DDAH2	FKBP1A	HN1	LDHA	MRPS7	PCBD1	PTMA	RPS11	SORBS3	TMPO
ALDH6A1	CBX4	DDIT4	FKBP2	HNRNPA2B1	LIMK1	MSN	PCDHGA5	PTPDC1	RPS13	SORT1	TMSB4X
ALDH7A1	CCND1	DDX24	FKBP4	HNRNPA3	LMNA	MTCH2	PCGF5	PTPN14	RPS24	SPATA13	TNFAIP3
ANK1	CCR5	DDX3Y	FKBPL	HSDL2	LMNB1	MVK	PDCD5	PTPN2	RPS26	SPINT2	TNFRSF1B
APOBEC3C	CCT2	DECR1	FLNA	HSP90AA1	LRMP	MYD88	PDE4DIP	PTPRC	RPS6	SPRYD3	TNIP1
ARHGAP23	CCT5	DEXI	FMNL1	HSPB1	LRP5	MYH9	PDLIM1	PTPRN2	RPS6KA1	SPTAN1	TOPBP1
ARHGEF12	CCT6A	DHX30	FOXO3	ICAM1	LRRC28	MYO1C	PDXK	PTPRS	RPS7	SPTBN2	TP53BP1
ARMC9	CD46	DIAPH1	FUCA2	IER2	LRRK1	MYO1G	PFDN1	PUSL1	RPS8	SRC	TPM3
ARPC1B	CD63	DISC1	FYTTD1	IGF1R	LSP1	MYO5C	PFDN4	PWP1	RPSA	SREBF2	TPM4
ARPC2	CD9	DKK3	G6PD	IKBKG	LTBP1	MYO6	PFKP	RAB11B	RRAD	SRF	TRADD
ARPC3	CD99	DLD	GABARAPL1	IL12RB1	LTBP4	NACA	PFN1	RAB11FIP1	RRM1	SRSF8	TRIB2
ARPC5	CDC25B	DLGAP5	GADD45B	IL16	MAD1L1	NAGK	PFN2	RAB2A	RSPRY1	SSH3	TRIM38
ARRB2	CDK18	DNAJB1	GAPDH	ILK	MAD2L1	NAMPT	PGAM1	RAB34	S100A10	SSRP1	TRIM69
ARX	CDK5RAP3	DNAJB9	GBP1	INPPL1	MAP1LC3B	NCAPD2	PGM2	RAC2	S100A6	STARD13	TRIOBP
ASNA1	CDKN1A	DNAJC19	GDI2	INSR	MAP3K8	NCF1	PGM5	RAD51	S1PR1	STAU1	TUBB4A
ASS1	CEP170	DNMT1	GLO1	IQGAP1	MAPK13	NCF1C	PHF5A	RAE1	SAE1	STK38	TXLNB
ATF3	CFL1	DPH2	GM2A	IRAK1	MARCH8	NCKAP1	PIAS4	RALY	SAMD4B	STK39	TYMP
ATG5	CFL2	DPYSL2	GPD1L	IRS2	MARCKS	NCL	PINK1	RAN	SAMHD1	STK4	UBASH3B
ATL3	CFP	DUS3L	GPI	ISY1	MARCKSL1	NCOA1	PLD3	RANBP1	SAMM50	STXBP1	UBE2N
ATP1B3	CHAF1A	DUSP11	GSTO2	ITGA6	MATN2	NDUFA9	PLSCR1	RAP1GDS1	SCPEP1	SUMO1	UCP2
ATP5B	CIRBP	DUSP2	GSTP1	ITGA8	MCFD2	NEDD1	PLTP	RAP2A	SEPT9	SUMO3	UFM1
ATP5F1	CKS2	DUT	GTF3C6	ITGAL	MCM2	NEDD4L	PNP	RAP2B	SERPINB6	SUPT5H	UMPS
B3GNT4	CLEC2D	EED	GTPBP8	ITGB1	MCM3	NFKBIA	POLH	RASAL3	SERPINB8	SUZ12	UNK
BAG3	CLIC2	EEF1D	H1FX	ITGB2	MCM5	NHP2	PPIA	RBM8A	SERTAD3	SYK	UPF1
BAK1	CLIP1	EIF3H	H2AFY	ITGB4	MDK	NIPSNAP3A	PPM1E	RCC2	SFXN5	TACO1	UPF3B
BCL2L1	CLTCL1	EIF4E2	HAT1	ITGB7	MEPCE	NMI	PPP1R15A	REEP5	SHC1	TAF11	VAV1
BCL7A	COBL	EIF4G2	HAUS1	ITPA	METAP2	NOM1	PPP2R1B	RFWD2	SIK1	TAGLN2	VCAN
BCR	COL14A1	EIF6	HAX1	JAG1	METRN	NOP56	PRCC	RGCC	SIRT4	TALDO1	VDAC3
BLK	CORO1A	ELANE	HCK	JUN	MID2	NPLOC4	PRCP	RGS2	SLC16A2	TANC1	VEGFA

## Sheet:  2,558 DEG
The 2,558 differentially expressed genes between LLPC and ASC
AAED1	AC139887.4	AHNAK	APOBEC3C	ATP5B	BRD3	C6orf99	CCR5	CH17-264L24.1	COMMD9	CTC-366B18.4	CYB5R1	DLGAP4	ECHDC2	ERO1B	FANCD2	FRMD6	GMFG	HAGH	HMCES	IGHV1-46	IGKV1D-22	IMMP1L	KCNE3	KRT8P46	LINC01118	MAGOHB	MICB	MT-CYB	NACA3P	NME4	OPN1SW	PCLO	PIGM	PPP1R11	PTGS2	RALGAPA1P1	RGS2	RP11-1057B6.1	RP11-177H13.2	RP11-343B5.1	RP11-481J2.4	RP11-713N11.6	RP4-555D20.2	RPL5P30	SAE1	SH3BP1	SLC39A14	SNX20	STK38
AAMP	AC140076.1	AHR	ARAP2	ATP5F1	BRD9	C7orf26	CCT2	CH17-472G23.4	COPZ2	CTC-429P9.2	CYB5R2	DLGAP5	EED	ERVH48-1	FANCI	FRY	GMIP	HAGHL	HMGA1	IGHV1-58	IGKV1D-37	INO80C	KCNH2	KYNU	LINC01138	MAML2	MICU2	MT-ND4	NAE1	NMI	OR7E128P	PCMTD1	PIGP	PPP1R15A	PTK2B	RALGDS	RHBDD1	RP11-1074O12.1	RP11-18B3.3	RP11-349G13.1	RP11-48G14.3	RP11-720D4.2	RP4-635A23.4	RPL5P4	SAMD4B	SH3D21	SLC39A8	SNX32	STK39
ABCA3	AC141272.1	AIG1	ARFGEF3	ATP5H	BRI3BP	C7orf50	CCT5	CH17-478G19.2	COQ10BP2	CTC-471J1.11	CYP2S1	DLL4	EEF1A1P10	ESRP1	FBP1	FTH1P1	GNAL	HAT1	HMGA1P2	IGHV1-69-2	IGKV1D-39	INPPL1	KCNK10	LA16c-306A4.2	LINC01422	MAN1C1	MID2	MT-RNR1	NAGK	NMT2	ORMDL3	PCOLCE2	PIGU	PPP1R15B	PTMA	RALGPS1	RHBDD2	RP11-1084A12.2	RP11-195F19.30	RP11-350J20.5	RP11-492I21.1	RP11-722E23.2	RP4-647J21.1	RPL5P9	SAMD9	SH3GLB2	SLC3A2	SNX33	STK4
ABCB10	AC233755.2	AIM1	ARFIP2	ATP6V0E1	BRIP1	C7orf73	CCT6A	CH507-42P11.8	CORO1A	CTC-471J1.2	D2HGDH	DLX4	EEF1A1P25	ESRRAP2	FBXL15	FTSJ3	GNB4	HAUS1	HMGB2	IGHV1OR15-2	IGKV1D-42	INSR	KCNMA1	LA16c-329F2.2	LINC01485	MAP1LC3B	MIR24-2	MT-RNR2	NAMPT	NOL3	OSBPL1A	PCP4L1	PIK3CD	PPP1R1B	PTMAP5	RALY	RHBDF2	RP11-108L7.15	RP11-19G24.2	RP11-352E6.2	RP11-497H17.1	RP11-727A23.4	RP4-669K10.8	RPL7A	SAMD9L	SH3RF3	SLC43A3	SNX5	STOX2
ABCC4	ACAA1	AKAP12	ARHGAP15	ATP8B1	BST2	C9orf84	CD151	CH507-513H4.5	COTL1	CTC-523E23.3	DAAM1	DMTN	EEF1A1P7	ESRRG	FBXL16	FUCA1	GNG2	HAUS6	HMGB3	IGHV1OR15-9	IGKV1OR-3	INTS7	KCNN4	LA16c-380A1.2	LINC01502	MAP3K13	MIR646HG	MT-TL2	NARFL	NOM1	OSBPL3	PCYOX1	PIK3R5	PPP1R26	PTOV1	RAMP2	RHD	RP11-1094M14.5	RP11-203B7.2	RP11-353K11.1	RP11-501C14.9	RP11-731J8.2	RP4-681N20.5	RPL7P1	SAMHD1	SH3TC1	SLC44A2	SNX6	STUM
ABCC6	ACADS	AKAP17A	ARHGAP23	ATPAF2	BTBD1	CABLES1	CD300A	CHAF1A	COX6CP17	CTC-756D1.2	DAB2IP	DNAAF1	EEF1B2P2	ETF1P1	FBXO11	FUCA2	GNG7	HAUS8	HMGN2P35	IGHV1OR16-1	IGKV1OR2-108	IQGAP1	KCNQ1	LAIR1	LINC01572	MAP3K8	MKI67	MT-TR	NASP	NOP10	OSTF1	PDCD2	PINK1	PPP2R1B	PTPDC1	RAN	RHEB	RP11-10J21.2	RP11-20I23.5	RP11-354P11.3	RP11-503E24.2	RP11-739B23.1	RP4-803A2.2	RPL7P23	SAMM50	SHC1	SLC46A1	SOCS6	STXBP1
ABCG2	ACADSB	AKAP6	ARHGAP30	ATXN7L2	BTBD2	CABYR	CD302	CHCHD2	COX7B	CTD-2007L18.5	DAP	DNAJB1	EEF1D	ETS1	FBXO25	FUT1	GNL1	HAX1	HMGN3-AS1	IGHV3-11	IGKV1OR2-6	IQGAP2	KCTD12	LAMA5	LL22NC03-80A10.6	MAP4K4	MKNK1	MT-TV	NAT1	NOP14	OTUB2	PDCD5	PIP5KL1	PPP2R5A	PTPN14	RANBP1	RHOA	RP11-1102P22.1	RP11-20L24.1	RP11-355F16.1	RP11-50B3.4	RP11-73K9.3	RP5-1009E24.8	RPL7P9	SARS	SHKBP1	SLC46A3	SORBS3	STXBP6
ABHD14A	ACADVL	AKR1B1P4	ARHGAP45	AURKAIP1	BTBD3	CACNA2D3	CD46	CHMP2A	CPAMD8	CTD-2017F17.1	DAPK3	DNAJB9	EEF1DP3	ETV5	FBXO32	FUT6	GNPNAT1	HCG11	HN1	IGHV3-15	IGKV1OR22-1	IQSEC2	KCTD14	LAMP1	LLGL2	MAP7	MKX	MTCH2	NAV2	NOP16	OTUD1	PDCL3	PITPNA	PQLC3	PTPN2	RANBP17	RHOB	RP11-1102P22.2	RP11-214K3.20	RP11-357N13.2	RP11-512N21.1	RP11-750H9.5	RP5-1033H22.2	RPP25	SAT1	SHMT1	SLC47A1	SORT1	SUCO
ABHD2	ACBD4	AKR1E2	ARHGDIB	AURKAPS1	BTF3P12	CACYBP	CD52	CHMP4C	CPPED1	CTD-2035E11.4	DARS-AS1	DNAJC11	EEF1DP5	ETV6	FBXO41	FYTTD1	GOLGA8S	HCK	HNRNPA1P35	IGHV3-21	IGKV2-18	IRAK1	KDM4A	LAMP3	LMBRD1	MAP7D3	MLLT11	MTCO1P53	NAXE	NOP56	OTUD6B-AS1	PDE4A	PITPNA-AS1	PRCC	PTPN23	RANBP3	RHOG	RP11-110I1.11	RP11-214K3.21	RP11-360F5.3	RP11-513M16.8	RP11-770J1.3	RP5-1049G16.4	RPS10P2	SAT2	SHPK	SLC4A7	SOX5	SUMO1
ABHD3	ACER2	AL122127.25	ARHGEF12	AXL	BTG3	CADM2	CD53	CHPF2	CPSF3	CTD-2132N18.2	DBF4	DNAJC19	EEF1GP5	EVA1C	FBXW7	FZD6	GPD1L	HCP5	HNRNPA2B1	IGHV3-22	IGKV2-24	IRF2BP2	KDM5D	LANCL3	LMF1	MAPK13	MLLT3	MTCO2P2	NCAPD2	NORAD	OXCT1	PDE4DIP	PKIG	PRCD	PTPRC	RAP1GDS1	RHOQ	RP11-1114A5.4	RP11-214K3.5	RP11-365N19.2	RP11-521C22.2	RP11-775C24.3	RP5-1074L1.1	RPS11	SBDS	SHTN1	SLC50A1	SOX7	SUMO3
ABI2	ACMSD	AL133243.3	ARHGEF19	AZIN1	BTN3A1	CADM4	CD63	CHPT1	CPSF3L	CTD-2161E19.1	DBI	DNAJC4	EFNA1	EVI5L	FCF1P2	FZR1	GPI	HDDC2	HNRNPA3	IGHV3-23	IGKV2-26	IRS2	KDSR	LAPTM4A	LMNA	MARCH8	MMS22L	MTCO2P22	NCF1	NPC2	P2RX1	PDE6A	PKM	PRCP	PTPRF	RAP2A	RIMKLA	RP11-111H13.1	RP11-216N14.5	RP11-380B4.3	RP11-521I2.3	RP11-775C24.5	RP5-1086K13.1	RPS13	SC5D	SIDT1	SLC5A11	SPA17	SUPT5H
ABRA	ACO1	AL133243.4	ARHGEF33	B3GALT4	BUB1	CADPS2	CD86	CHRNA5	CPTP	CTD-2201E18.3	DCK	DNAL1	EGLN1	EXD2	FCGRT	G6PD	GPNMB	HDGF	HNRNPA3P11	IGHV3-30	IGKV2-28	ISCU	KIAA0141	LAPTM4B	LMNB1	MARCKS	MOB1A	MTF2	NCF1C	NPIPB11	P2RX4	PDE6B	PLA2G12A	PRDM5	PTPRN2	RAP2B	RIPK1	RP11-113I24.1	RP11-220I1.4	RP11-380G5.2	RP11-524N5.1	RP11-793H13.10	RP5-1101C3.1	RPS19BP1	SCAMP5	SIK1	SLC6A6	SPAG4	SUZ12
ABRACL	ACSS2	ALDH6A1	ARHGEF40	B3GNT4	BZW1	CAHM	CD9	CHST14	CPXM1	CTD-2240J17.2	DCLK1	DNMT1	EGR1	EXOC6	FCRL1	GABARAPL1	GPR108	HEATR3	HNRNPH1P1	IGHV3-33	IGKV2-4	ISY1	KIAA0319L	LARP7	LMO2	MARCKSL1	MOB3C	MTHFD1	NCF4	NPLOC4	P2RY13	PDGFC	PLA2G2D	PRDX3P1	PTPRS	RAPGEF3	RMDN1	RP11-1166P10.8	RP11-225N10.3	RP11-382A20.1	RP11-530C5.2	RP11-793H13.12	RP5-1115A15.1	RPS21	SCAND3P1	SIM2	SLC7A6	SPAG5	SVIP
AC000123.2	ACTB	ALDH7A1	ARHGEF6	B3GNT5	BZW2	CALD1	CD99	CIRBP	CRACR2B	CTD-2240J17.4	DCLK2	DNMT3A	EGR3	EXOG	FECH	GABPB1-AS1	GPR18	HEBP1	HOMER3	IGHV3-38	IGKV2D-18	ITGA6	KIAA0930	LARS2-AS1	LMO4	MARVELD2	MORF4L2-AS1	MTHFD1P1	NCKAP1	NPM1	P2RY6	PDHA1P1	PLBD2	PRELID2	PTRHD1	RARRES3	RMND5A	RP11-116B19.2	RP11-227G15.12	RP11-383J24.2	RP11-530C5.4	RP11-7M10.2	RP5-1125A11.4	RPS24	SCAPER	SIRT4	SLC8A1	SPATA13	SWAP70
AC005104.3	ACTR2	ALKBH6	ARID5A	B4GALT6	C10orf128	CALHM2	CDC25B	CISD1	CRAT	CTD-2278I10.4	DCLRE1C	DNPH1	EHD1	EXOSC8	FEN1	GADD45B	GPR183	HELZ2	HOOK2	IGHV3-41	IGKV2D-24	ITGA8	KIAA1191	LATS2	LMOD2	MATN2	MOSPD3	MTHFD2L	NCL	NPM1P26	P3H3	PDLIM1	PLD3	PREX1	PTTG1IP	RASA2-IT1	RN7SKP56	RP11-116O18.1	RP11-22B23.1	RP11-391L3.5	RP11-530N7.2	RP11-800A3.4	RP5-1153D9.5	RPS24P8	SCLT1	SKIV2L	SLC8A3	SPATA20	SYK
AC005593.2	ACTR3	ALX4	ARL17B	B4GAT1	C10orf54	CALM1	CDC42BPB	CISH	CREBL2	CTD-2302E22.5	DCP2	DOCK11	EIF1	EXOSC9	FER1L4	GALC	GPR63	HEMK1	HOXA-AS2	IGHV3-43	IGKV2D-26	ITGAL	KIAA1217	LBR	LPCAT3	MBD2	MOXD1	MTMR11	NCOA1	NR1D1	P4HA1	PDP1	PLEKHG4B	PRIM1	PUS10	RASAL3	RN7SL172P	RP11-1191J2.5	RP11-253A20.1	RP11-395I14.2	RP11-55K22.2	RP11-802E16.3	RP5-1159O4.1	RPS26	SCMH1	SLA	SLC9A8	SPATA21	SYNGR1
AC006116.20	ACVR2B	AMER2	ARL4C	BAG3	C11orf24	CAMSAP2	CDC42P6	CKAP2	CREBZF	CTD-2306A12.1	DCTN1	DOCK6	EIF1AXP2	EXPH5	FGD4	GALNS	GPRASP1	HERC5	HS2ST1	IGHV3-48	IGKV2D-28	ITGB1	KIAA1324L	LCN2	LPIN3	MBNL1-AS1	MPHOSPH6	MTMR9	NCOA3	NR1H2	PABPC1	PDXK	PLEKHH3	PRKACB	PUSL1	RASD1	RN7SL473P	RP11-11C20.3	RP11-253E3.1	RP11-399J13.2	RP11-568J23.4	RP11-815J21.3	RP5-1163L11.2	RPS26P31	SCNM1	SLAMF6	SLX4	SPATA32	SYPL1
AC006538.8	ACYP2	AMOTL1	ARL5A	BAIAP2-AS1	C11orf45	CAPN15	CDCA3	CKMT2	CRIM1	CTD-2310F14.1	DDAH1	DOCK8	EIF1AY	FAAH2	FGF16	GALNT1	GPX2	HEXA	HSD17B8	IGHV3-49	IGKV2D-29	ITGB1BP1	KIAA1549	LCP1	LRFN3	MC5R	MPO	MTMR9LP	NCOA7	NR2F6	PABPC1P1	PDZK1	PLN	PRKCA	PWAR6	RASGRF1	RN7SL4P	RP11-120K24.3	RP11-255H23.2	RP11-407N17.5	RP11-568J23.8	RP11-817I4.2	RP5-854E16.2	RPS27L	SCNN1B	SLC12A4	SMAP2	SPATS2L	SYTL1
AC007038.7	ADA	AMPD1	ARL6IP6	BAK1	C11orf74	CAPZA1	CDCA4	CKS2	CRISPLD2	CTD-2349P21.9	DDAH2	DOK2	EIF2AK4	FADS1	FGFRL1	GALNT15	GRAMD1C	HEY2	HSDL2	IGHV3-6	IGKV2D-40	ITGB1BP2	KIAA1614	LCP2	LRGUK	MCCC1-AS1	MPPED2	MTND2P40	NCR3LG1	NR3C1	PABPC1P3	PEA15	PLPP3	PRKCB	PWP1	RASGRP1	RN7SL558P	RP11-120M18.2	RP11-259G18.1	RP11-411B10.2	RP11-56B16.1	RP11-840I19.3	RP5-855D21.1	RPS2P1	SCPEP1	SLC12A6	SMC2	SPDL1	TACO1
AC007161.5	ADAM11	AMZ2	ARMC2	BANF1P2	C11orf80	CAPZA2	CDH13	CLC	CRK	CTD-2357A8.2	DDI2	DOT1L	EIF2S2P4	FAM109B	FGR	GALNT3	GRB7	HEYL	HSH2D	IGHV3-60	IGKV2OR2-1	ITGB2	KIAA1683	LCT	LRMP	MCF2L	MPZL1	MTND5P1	NDC1	NR4A1	PABPC3	PER1	PLPPR3	PRKCD	PYCARD	RASGRP2	RN7SL559P	RP11-121A14.2	RP11-25K19.1	RP11-415F23.2	RP11-571I18.5	RP11-849I19.2	RP5-862P8.2	RPS2P5	SCRN1	SLC13A4	SMC4	SPG11	TACR1
AC007191.4	ADAM12	ANAPC1	ARMC9	BAZ1A	C12orf10	CARS-AS1	CDK18	CLDN20	CRNDE	CTD-2363C16.2	DDIT4	DPEP1	EIF3H	FAM114A1	FHL2	GAPDH	GREB1	HHLA3	HSP90AA1	IGHV3-64	IGKV2OR22-4	ITGB3BP	KIAA2022	LDHA	LRP12	MCFD2	MRM2	MTND5P14	NDFIP1	NR4A2	PAFAH1B3	PER3	PLSCR1	PRKD1	PYCR2	RASSF8	RNASE6	RP11-122A21.2	RP11-264B17.2	RP11-415F23.3	RP11-574K11.24	RP11-862L9.3	RP5-881P19.7	RPS3AP36	SCRN2	SLC13A5	SMCHD1	SPINT2	TACR2
AC007238.1	ADAM19	ANAPC10	ARMCX1	BCAM	C12orf43	CASC1	CDK5R1	CLDN3	CROCCP2	CTD-2381F24.1	DDX24	DPH2	EIF4BP7	FAM117A	FIBP	GAPDHP1	GREM1	HIBCH	HSPA14	IGHV3-7	IGKV3D-7	ITGB4	KIF1C	LDLRAD2	LRP5	MCM2	MROH1	MTND6P4	NDRG3	NRCAM	PAG1	PERM1	PLTP	PRKX	PYCRL	RBBP8	RNASEH1	RP11-124N14.3	RP11-271C24.3	RP11-416N2.4	RP11-576C2.1	RP11-864I4.3	RP5-965G21.4	RPS4XP14	SDCCAG8	SLC16A2	SMCR5	SPRED2	TADA2B
AC007773.2	ADAM21	ANAPC13	ARMT1	BCAN	C12orf45	CASK	CDK5RAP3	CLEC12B	CRTAP	CTD-2541M15.3	DDX3Y	DPH7	EIF4E2	FAM126A	FICD	GAPDHP42	GRID2IP	HIC1	HSPB1	IGHV3-71	IGKV5-2	ITGB7	KIF20B	LDOC1L	LRRC14	MCM3	MRPL1	MTPN	NDUFA3	NRG3	PAIP1P1	PEX3	PLXNA1	PRKY	PYGB	RBFOX2	RNF11	RP11-126O1.5	RP11-275I4.1	RP11-417F21.1	RP11-57H14.5	RP11-873E20.1	RP5-981O7.2	RPS4XP16	SDK2	SLC16A4	SMG1P7	SPRYD3	TAF11
AC007899.3	ADAM8	ANAPC16	ARPC1A	BCDIN3D-AS1	C12orf65	CASKIN2	CDK6	CLEC17A	CRY2	CTD-2575K13.6	DDX55	DPP7	EIF4G2	FAM127A	FKBP1A	GAPDHP52	GRIK4	HIF1A	IAH1	IGHV3-72	IGKV6D-21	ITM2B	KIF21A	LEKR1	LRRC18	MCM4	MRPL10	MTRNR2L4	NDUFA7	NRM	PAIP2B	PEX7	PMEPA1	PRNCR1	QPCT	RBM15	RNF168	RP11-127B20.2	RP11-27I1.4	RP11-417N10.3	RP11-583F2.5	RP11-875O11.1	RP5-991G20.2	RPS4XP6	SEC62	SLC17A5	SMOC1	SPRYD7	TAF12
AC010970.2	ADAMTSL4	ANGEL1	ARPC1B	BCL2A1	C14orf1	CASP1	CDKN1A	CLEC2D	CRYBG3	CTD-2576F9.1	DECR1	DPRXP1	EIF5AP4	FAM127C	FKBP2	GARNL3	GRINA	HIGD1A	ICA1L	IGHV3-73	IGLC5	ITPA	KIF21B	LGALSL	LRRC20	MCM5	MRPL13	MTRNR2L8	NDUFA9	NRXN1	PAM	PFDN1	PNMA6A	PRNP	QPRT	RBM8A	RNF170	RP11-1299A16.3	RP11-284B18.3	RP11-424G14.1	RP11-596C23.2	RP11-87N24.3	RP6-109B7.4	RPS4Y1	SELENOK	SLC1A2	SMPD1	SPTAN1	TAF1B
AC013264.2	ADAMTSL4-AS1	ANK1	ARPC2	BCL2L1	C15orf61	CASP4	CDY4P	CLIC2	CRYL1	CTD-2583P5.3	DECR2	DPYSL2	EIF6	FAM13A	FKBP3	GAS6	GRIP1	HILPDA	ICAM1	IGHV3OR16-10	IGLL3P	ITPK1	KIF28P	LGR6	LRRC28	MCRS1	MRPL22	MTUS1	NDUFAF6	NSMCE3	PANK2	PFDN4	PNOC	PROX2	RAB11B	RBSN	RNF207	RP11-131K5.2	RP11-284F21.7	RP11-426C22.1	RP11-5N19.3	RP11-889L3.1	RPA3	RPS6	SELENOM	SLC22A15	SMPDL3B	SPTBN2	TAF3
AC016722.4	ADCK2	ANKRD18EP	ARPC3	BCL7A	C16orf58	CBFA2T3	CEBPB	CLIP1	CRYZ	CTD-2647E9.3	DEDD2	DQX1	ELAC1	FAM149A	FKBP4	GATB	GRIP2	HIST1H1B	ICMT	IGHV3OR16-15	IGLV1-50	ITPR1	KIT	LILRA1	LRRC37A15P	MDFIC	MRPL24	MVK	NDUFB1	NT5C	PANX2	PFKP	PNP	PRPF38A	RAB11FIP1	RCC2	RNF213	RP11-137O10.1	RP11-293A21.2	RP11-426C22.5	RP11-613F7.1	RP11-907D1.3	RPAP3	RPS6KA1	SELENON	SLC22A17	SNAI3	SPTLC3	TAF6
AC016907.3	ADCY5	ANKRD20A11P	ARPC5	BCO2	C16orf74	CBR4	CEBPG	CLIP4	CSF1R	CTD-3060P21.1	DENND4B	DTX3	ELANE	FAM157C	FKBP5	GBP1	GS1-124K5.13	HIST1H1C	IDUA	IGHV3OR16-6	IGLV1-51	ITPR3	KIZ-AS1	LIMD2	LRRK1	MDK	MRPL27	MYBL2	NDUFB3	NT5C2	PAPOLA	PFN1	PNRC2	PRR11	RAB11FIP5	RCSD1	RNF216	RP11-1391J7.1	RP11-293M10.6	RP11-430L17.1	RP11-616K22.1	RP11-93B14.10	RPF1	RPS6KA2	SELENOW	SLC23A3	SNHG3	SRC	TAF7
AC018766.6	ADCY9	ANKRD23	ARRB2	BCR	C16orf95	CBWD1	CECR2	CLTCL1	CSGALNACT1	CTD-3092A11.2	DEPTOR	DTYMK	ELFN2	FAM160A1	FKBPL	GBP4	GS1-165B14.2	HIST1H1E	IER2	IGHV3OR16-8	IGLV2-28	ITPRIP	KLF12	LIME1	LRRN1	MED28P3	MRPL30	MYD88	NDUFB8	NT5C3A	PARD3	PFN2	POC5	PRR29	RAB25	RDH13	RNLS	RP11-142E9.1	RP11-294J22.7	RP11-434H6.7	RP11-61K9.3	RP11-93B14.9	RPGR	RPS6P16	SELL	SLC25A14	SNORA70B	SRD5A1	TAGLN2
AC019181.3	ADD3	ANKRD24	ARSA	BECN1	C18orf54	CBWD2	CELP	CLVS1	CSMD1	CTD-3203P2.1	DERA	DUS1L	ELL	FAM160A2	FLJ33360	GCLM	GSE1	HIST1H2APS5	IER5	IGHV3OR16-9	IGLV2-33	ITSN1	KLF15	LIMK1	LRRTM2	MEF2D	MRPL37	MYEOV	NEDD1	NUDT22	PARD3B	PGAM1	POLE4	PRSS12	RAB26	RECK	RNU4-39P	RP11-145M9.5	RP11-295P22.2	RP11-43D4.3	RP11-635N19.1	RP11-93H24.3	RPL12	RPS7	SEMA4B	SLC25A40	SNORA73B	SRD5A3-AS1	TALDO1
AC021106.1	ADGRA3	ANKRD33B	ARX	BEX2	C19orf60	CBX4	CELSR1	CLYBL-AS2	CSNK1E	CTHRC1	DEXI	DUS3L	ELMOD3	FAM160B2	FLNA	GDI2	GSG2	HIST1H2BE	IFITM3	IGHV4-39	IGLV2-34	JAG1	KLF2	LIN7B	LSM14A	MEI1	MRPL47	MYH9	NEDD4L	NUP133	PARM1	PGGHG	POLH	PRSS16	RAB28	RECQL	RNU5E-1	RP11-152L20.3	RP11-29H23.5	RP11-443B20.1	RP11-638I2.9	RP11-950K24.2	RPL13A	RPS8	SEPT3	SLC25A42	SNORA74	SREBF1	TANC1
AC022173.2	ADGRB2	ANKRD37	ASNA1	BEX4	C1GALT1	CBX7	CELSR2	CMTM4	CSNK1G3	CTNNA1	DGKG	DUSP1	ELOVL5	FAM171B	FLNB-AS1	GEMIN6	GSTM2	HIST1H2BG	IFT22	IGHV4-55	IGLV3-1	JARID2	KLF6	LINC00176	LSP1	MEIS1	MRPL48	MYLIP	NEDD9	NUP88	PARP11	PGLS	POLHP1	PRTN3	RAB29	RECQL4	ROCK1	RP11-157G21.2	RP11-300D11.3	RP11-445F6.2	RP11-641C17.2	RP11-95J11.1	RPL13AP20	RPSA	SEPT8	SLC25A5	SNORD3B-1	SREBF2	TANK
AC024704.2	ADGRB3	ANKRD9	ASPH	BICD1	C1orf100	CCDC137	CENPF	CMTM6	CSRNP1	CTNNBIP1	DHRS4	DUSP11	EMD	FAM174B	FLYWCH1	GGCT	GSTO2	HIST1H3B	IFT27	IGHV4-59	IGLV3-25	JMJD4	KLF9	LINC00265	LSR	MEPCE	MRPL58	MYO1C	NEIL1	NUP93	PCBD1	PGM2	POLQ	PRUNE1	RAB2A	REEP5	ROR2	RP11-158K1.3	RP11-301L8.2	RP11-448G4.2	RP11-651L5.3	RP11-968O1.5	RPL15P18	RPSAP8	SERINC1	SLC26A11	SNRNP25	SRF	TAOK3
AC026202.3	ADGRE5	ANKS6	ASS1	BIRC5	C1orf122	CCDC14	CENPO	CNGA1	CTA-212A2.1	CTPS1	DHRS7	DUSP2	ENOSF1	FAM186B	FMN1	GGT7	GSTP1	HIST2H2AB	IFT80	IGHV4-61	IGLV5-45	JRK	KLHDC1	LINC00493	LSS	MERTK	MRPS2	MYO1F	NEK6	NXPE4	PCBP4	PGM5	POLR2G	PSMA1	RAB30	REPIN1	RORB	RP11-158L12.4	RP11-304F15.3	RP11-449G16.1	RP11-655C2.3	RP11-981G7.1	RPL19	RRAD	SERPINB6	SLC27A1	SNRNP70	SRGAP3-AS2	TAP1
AC073283.7	ADK	ANO7	ASTN2-AS1	BLK	C1orf198	CCDC149	CENPU	CNKSR2	CTA-390C10.10	CTSB	DHX30	DUSP22	ENSG00000283906	FAM198B	FMNL1	GIT1	GTF3AP2	HK1	IGF1R	IGHV6-1	IGLV5-52	JSRP1	KLHDC2	LINC00494	LTBP1	METAP2	MRPS27	MYO1G	NEU1	NXT1	PCCA-AS1	PGRMC2	POLR3E	PSMA2	RAB34	RET	RP1-151F17.2	RP11-158M2.2	RP11-307L3.4	RP11-44F21.3	RP11-676J12.4	RP13-1032I1.7	RPL19P16	RRAGA	SERPINB8	SLC2A10	SNRPA	SRMP2	TARSL2
AC074286.1	AEBP1	ANO8	ASUN	BLVRA	C2CD2	CCDC162P	CEP170	CNN2P9	CTA-414D7.1	CTSF	DIAPH1	DUSP5	ENSG00000283907	FAM210B	FMOD	GJA1P1	GTF3C6	HK2	IGHE	IGHV7-34-1	IGLV8-61	JTB	KLHDC3	LINC00511	LTBP3	METRN	MRPS35	MYO5C	NFE2L1	OAS1	PCDHGA10	PGS1	POLR3K	PSMA4	RAB37	RFC3	RP1-184J9.2	RP11-162A12.3	RP11-311P8.2	RP11-453E17.4	RP11-67K19.3	RP13-516M14.8	RPL28	RRM1	SERTAD3	SLC2A13	SNRPB	SRSF8	TAS1R3
AC078883.3	AEN	ANPEP	ATAD2	BLVRB	C3	CCDC18	CEP170B	CNPPD1	CTA-85E5.6	CTSO	DICER1-AS1	DUSP8	ENSG00000284048	FAM213A	FN3K	GLI3	GTPBP8	HLA-DOA	IGHG4	IGKV1-12	IGLVI-20	JUN	KLHDC7B	LINC00582	LTBP4	METTL15P1	MRPS7	MYO6	NFE2L2	OAZ3	PCDHGA2	PHEX	POMT2	PSMA6P1	RAB3B	RFNG	RP1-197B17.4	RP11-165D6.1	RP11-314N13.3	RP11-458D21.1	RP11-680F8.4	RP13-735L24.1	RPL32P1	RRM2	SESN2	SLC2A3	SNRPB2	SSH3	TAS2R13
AC079630.4	AFF2	AOAH	ATAD5	BMF	C3orf70	CCDC183	CERCAM	CNTLN	CTA-992D9.11	CTTN	DISC1	DUT	ENSG00000284484	FAM21A	FNBP1L	GLIPR2	GTSE1	HLA-DOB	IGHJ2	IGKV1-13	IKBKG	JUNB	KLHL36	LINC00654	LTBR	METTL22	MS4A4A	MYOM2	NFIA	OBSCN	PCDHGA4	PHF1	POP1	PSMB8	RAB3GAP1	RFTN1	RP1-224A6.8	RP11-165M1.2	RP11-316M21.7	RP11-45A17.2	RP11-681B3.4	RP3-337H4.6	RPL39P28	RRP12	SESTD1	SLC2A6	SNRPC	SSRP1	TAS2R46
AC083843.1	AGAP1	AP000240.9	ATF3	BMI1	C4A	CCM2	CERS2	CNTN1	CTB-131B5.5	CTTNBP2NL	DIXDC1	DVL1	ENTPD1	FAM234B	FOS	GLO1	GUF1	HLA-DPA1	IGHJ3	IGKV1-16	IL12RB1	JUND	KLHL6	LINC00672	LY6E	METTL5	MSANTD2	MYOT	NFKBIA	OCEL1	PCDHGA5	PHF21A	POU6F1	PSMD4	RAB40B	RFWD2	RP1-287H17.1	RP11-166N17.1	RP11-325F22.2	RP11-466A19.5	RP11-685M7.3	RP3-342P20.2	RPL4	RSPRY1	SETD6	SLC2A9	SNRPD3	SSTR2	TAS2R5
AC090617.1	AGK	AP000476.1	ATG4D	BMPER	C4B	CCNA2	CERS6	COBL	CTB-133G6.1	CXCL12	DKK3	DVL3	ENY2	FAM49B	FOXI1	GLRX5	GVQW2	HLA-DPB1	IGHJ4	IGKV1-27	IL16	KATNB1	KLRA1P	LINC00707	LYAR	MFNG	MSANTD3	MYPOP	NHLRC3	OCIAD1	PCDHGA6	PHF5A	PPARGC1A	PSMG3-AS1	RAB9A	RFX5	RP1-91J24.3	RP11-169K17.3	RP11-325K4.3	RP11-472F14.4	RP11-693J15.5	RP3-395M20.12	RPL4P2	RTKN	SFXN3	SLC35C1	SNRPF	ST14	TAS2R63P
AC092580.4	AGMAT	AP000662.9	ATG5	BMT2	C4orf46	CCNB2	CFAP54	COL14A1	CTB-55O6.12	CXCR4	DLD	DXO	EPB41L1	FAM60BP	FOXN2	GLS2	H1FX	HLA-DQB1	IGHJ5	IGKV1-32	IL18RAP	KB-1440D3.14	KMT5B	LINC00854	LYNX1	MFSD2A	MSH5	MYRF	NHP2	OCIAD2	PCDHGB2	PHIP	PPFIA1	PSPH	RAC2	RGCC	RP11-100N21.1	RP11-16N11.2	RP11-326C3.15	RP11-473O4.4	RP11-693M3.1	RP3-423B22.5	RPL4P5	RTN4IP1	SFXN5	SLC35E3	SNRPG	ST3GAL6	TAS2R64P
AC092641.2	AGPAT4	APBA1	ATL1	BOLA1	C5orf15	CCND1	CFL1	COL6A4P2	CTC-209L16.1	CXorf40B	DLEC1	DYNC1LI1	EPCAM	FAM63A	FOXN3-AS2	GLTSCR2	H2AFY	HLA-DRA	IGHJ6	IGKV1-37	IL1RL1	KB-1507C5.3	KPNA3	LINC00861	LYPD6B	MGAT1	MSN	MZT2A	NIPSNAP3A	ODF3B	PCDHGB3	PHLDA1	PPFIA3	PTBP2	RACGAP1	RGL3	RP11-1020A11.1	RP11-170L3.7	RP11-326C3.16	RP11-474L11.5	RP11-696N14.1	RP3-449O17.1	RPL5	S100A10	SGK2	SLC35F1	SNRPGP18	ST6GALNAC6	TAS2R6P
AC093818.1	AGPAT5	APBA2	ATL3	BORA	C5orf42	CCND2	CFL2	COL9A2	CTC-241N9.1	CXXC5	DLEU2	E2F2	EPHA6	FAM65B	FOXO3	GM2A	H3F3A	HLA-DRB1	IGHV1-12	IGKV1-6	IL2RB	KBTBD2	KRR1	LINC00862	MAD1L1	MGAT3	MT-CO1	N4BP1	NLRC3	OFD1P17	PCDHGB7	PHTF2	PPIA	PTDSS2	RAD18	RGPD3	RP11-102L12.2	RP11-170N16.3	RP11-333E13.2	RP11-474P2.4	RP11-697N18.3	RP3-468K18.6	RPL5P18	S100A6	SGK3	SLC37A1	SNRPN	STARD10	TBC1D20
AC113404.1	AHCY	APH1B	ATP10B	BRCA1	C6orf47	CCNG2	CFP	COL9A3	CTC-251D13.1	CYB561	DLG5	EBPL	EPOR	FAM8A1	FOXP2	GMDS-AS1	H3F3AP1	HLCS	IGHV1-18	IGKV1-8	ILDR2	KCNAB2	KRT18P57	LINC00891	MAD2L1	MGME1	MT-CO2	NAALADL1	NLRP14	OGFRL1	PCDHGC3	PIAS4	PPIE	PTEN	RAD51	RGS1	RP11-102N12.3	RP11-171I2.3	RP11-333I13.1	RP11-479G22.8	RP11-69L16.5	RP3-508I15.22	RPL5P23	S1PR1	SGO1	SLC38A1	SNURF	STARD13	TBC1D30
AC136616.2	AHCYL1	APLP2	ATP1B3	BRCC3	C6orf89	CCNL2	CH17-212P11.4	COMMD10	CTC-359D24.3	CYB561A3	DLGAP2	ECHDC1	ERC2	FAM92B	FREM3	GMFB	H3F3B	HMBS	IGHV1-24	IGKV1D-13	ILK	KCNC4	KRT8P34	LINC01057	MAGEF1	MGST3	MT-CO3	NACA	NME3	OLA1	PCGF5	PICK1	PPM1E	PTGES3L	RAE1	RGS14	RP11-1055B8.4	RP11-172E10.1	RP11-33O4.1	RP11-47G11.2	RP11-707M3.3	RP3-522J7.7	RPL5P3	S1PR4	SH2D2A	SLC38A4	SNW1	STAU1	TBC1D31
[truncated: 7 more columns]

## Sheet: 4,426 potential PPI
The 4,426 potential protein-protein Interactions from the 91 proteins identified in the MSC secretome
A2M	ACTA1	AGA	ALDOB	AP2M1	ARHGAP23	ASNA1	ATXN1	BCL7B	BZW2	C20orf20	CAMK2D	CBX8	CD59	CDKN1B	CHFR	CMTM3	COPB2	CRP	CTSD	DAPK1	DDX41	DKK1	DOCK5	E2F3	EIF2S1	ENDOD1	ESRRB	FAM127A	FBLN2	FGFR1OP	FOXRED1	GAS2L1	GLIS3	GPLD1	GTF3C6	HDAC2	HIST2H2BE	HNRNPH3	HTR1E	IGFBP4	INPPL1	ITGB1BP3	KCNK15	KLF11	KRT83	LDHB	LOC440563	LTA4H	MAP2K1
A2ML1	ACTA2	AGL	ALDOC	AP3B1	ARHGEF1	ASNS	ATXN10	BCL7C	C10orf137	C20orf96	CAMK2G	CBY1	CD63	CDKN2A	CHGA	CMTM5	COPE	CRTAC1	CTSE	DARS	DDX46	DKK3	DOCK7	E2F4	EIF2S2	ENDOG	ESYT1	FAM134A	FBLN7	FGFR2	FPR1	GAS7	GLO1	GPN1	GTPBP4	HDAC3	HIST2H2BF	HNRNPK	HTR3A	IGFBP5	INS	ITGB2	KCNK3	KLHDC3	KRT9	LDHC	LOC653269	LTBP1	MAP2K2
A4GNT	ACTB	AGPAT3	ALK	AP3M1	ARHGEF12	ASPM	ATXN3	BCOR	C10orf47	C21orf59	CAMK4	CC2D1B	CD74	CDKN2AIP	CHI3L1	CNDP1	COPG1	CRTC2	CTSG	DARS2	DDX47	DKKL1	DOHH	EBNA1BP2	EIF2S3	ENO1	ESYT2	FAM134C	FBN1	FGFR3	FRMD1	GATA3	GLOD4	GPR114	GTPBP5	HDAC4	HIST2H3C, HIST2H3A, HIST2H3D	HNRNPL	HTR3C	IGFBP6	INSIG2	ITGB3	KCNK9	KLHDC5	KRTAP10-3	LDLR	LONP1	LTBP4	MAP2K5
AAK1	ACTBL2	AGR2	ALKBH3	AP4S1	ARHGEF16	ASPRV1	ATXN7	BCR	C11orf54	C22orf25	CAMKV	CCDC117	CD79A	CEACAM21	CHMP4A	CNDP2	COPS4	CRTC3	CTSH	DAXX	DDX5	DLD	DPEP3	EBP	EIF3A	ENO2	ETFA	FAM13B	FBN2	FGFRL1	FRMD4A	GATAD1	GLRX3	GPR37	GTPBP8	HDAC5	HIST2H3PS2	HNRNPM	HTR7	IGFBP7	INSL5	ITGB4	KCNQ2	KLHL10	KRTAP10-8	LECT1	LONRF3	LTV1	MAP3K1
AANAT	ACTC1	AGR3	ALOX5	APBB2	ARHGEF2	ASPSCR1	AUP1	BDNF	C11orf58	C22orf28	CAND1	CCDC148	CD81	CEBPA	CHORDC1	CNN1	COPS5	CRX	CTSK	DAZAP1	DDX6	DLGAP5	DPH1	ECH1	EIF3B	ENO3	EVI5L	FAM163A	FBN3	FGG	FSCN1	GBA	GLS	GPR50	GUSB	HDAC6	HIST3H3	HNRNPR	HTRA1	IGHA1	INSL6	ITGB5	KCNQ4	KLHL24	KRTAP5-9	LEMD3	LOR	LUC7L2	MAP3K10
AARS	ACTG1	AGRN	ALOXE3	APBB3	ARID1B	ASS1	AURKA	BDP1	C11orf73	C22orf33	CANX	CCDC22	CD9	CECR5	CHP	CNN2	COPS6	CRY1	CTSL1	DBC1	DECR1	DLST	DPH2	ECHS1	EIF3C	EP300	EWSR1	FAM169A	FBP1	FGL1	FST	GBAS	GLT25D1	GPR6	GXYLT1	HDAC7	HIST4H4, HIST2H4B, HIST1H4I, HIST1H4A, HIST1H4D, HIST1H4F, HIST1H4K, HIST1H4J, HIST1H4C, HIST1H4H, HIST1H4B, HIST1H4E, HIST1H4L, HIST2H4A	HNRNPU	HTRA2	IGHG1	INSR	ITGB6	KCNV2	KLHL33	KSR1	LEP	LOX	LUC7L3	MAP3K14
AASDHPPT	ACTG2	AGRP	ALPP	APC	ARID2	ASTL	AURKB	BFSP1	C11orf82	C2orf34	CAP1	CCDC57	CD93	CEL	CHRNA9	CNN3	COPS7B	CRY2	CUBN	DBN1	DEDD	DMAP1	DPH5	ECI1	EIF3D	EPAS1	EXO1	FAM171B	FBXL12	FH	FSTL3	GBP1	GLT25D2	GPR77	GZMB	HDAC9	HIVEP1	HNRNPUL1	HTT	IGHM	IPO4	ITGB7	KCTD15	KLHL34	KSR2	LEPREL2	LOXL1	LUM	MAP3K2
ABAT	ACTN1	AGT	ALS2CR11	APCDD1	ARIH1	ATAD3A	AVP	BGN	C12orf10	C2orf50	CAP2	CCDC8	CD97	CELA1	CHST15	CNOT1	COPS8	CRYAB	CUGBP2	DBNL	DEFA1, DEFA1B	DMC1	DPP3	ECM1	EIF3E	EPB41	EXOC3L2	FAM187B	FBXL14	FHIT	FTH1	GBP2	GLT8D2	GPRC5A	GZMM	HDGF	HIVEP2	HNRNPUL2	HUS1	IGKC	IPO5	ITGB8	KCTD9	KLHL36	KTELC1	LETM2	LOXL3	LUZP4	MAP3K3
ABCA1	ACTN2	AGTPBP1	ALS2CR8	APCS	ARL15	ATF1	AZGP1	BHLHE40	C12orf23	C2orf60	CAPG	CCDC84	CD99	CELA3A	CHST8	CNOT8	CORO1A	CRYBA4	CUL1	DCAF15	DEFA6	DMD	DPP8	ECSIT	EIF3F	EPB41L1	EXOSC1	FAM189A2	FBXL19	FHL1	FTL	GC	GLUD1	GPS1	H1F0	HDHD1	HK1	HNRPDL	HUWE1	IGKV2-40	IPO7	ITIH1	KDM2A	KLHL7	KYNU	LETMD1	LPA	LY6G5B	MAP3K4
ABCA13	ACTN3	AGTRAP	AMBP	APEH	ARL2	ATF2	AZI1	BID	C12orf57	C3	CAPN1	CCDC89	CDC20	CENPA	CHTOP	CNTNAP3B	CORO1B	CRYZ	CUL2	DCAF4	DEFB1	DMKN	DPPA4	ECT2	EIF3G	EPB41L2	EXOSC4	FAM189B	FBXL5	FHL3	FTO	GCDH	GLUL	GPT	H1FX	HDLBP	HK2	HOMER1	HYAL1	IGKV3-20	IQCB1	ITIH2	KDR	KLHL8	L1CAM	LGALS1	LPAR1	LYN	MAP3K5
ABCA6	ACTN4	AHCY	AMBRA1	APEX1	ARL4D	ATF3	AZU1	BIN1	C12orf72	C3AR1	CAPN2	CCL11	CDC25A	CENPC1	CHUK	CNTRL	CORO1C	CSDA	CUL3	DCAF5	DEFB121	DMP1	DPYD	EDC3	EIF3H	EPB41L3	EXOSC5	FAM18B2	FBXO15	FHOD1	FTSJ1	GCH1	GM2A	GPT2	H2AFV	HEATR5A	HLA-B	HOXB5	HYAL2	IGLL5	IQGAP1	ITIH4	KEAP1	KLK13	L3MBTL2	LGALS13	LPAR4	LYPD1	MAP3K7
ABCC2	ACTR1B	AHCYL1	AMFR	APIP	ARL6IP1	ATF6	B2M	BIRC6	C13orf39	C3orf17	CAPN6	CCL5	CDC25B	CENPJ	CIAO1	COBL	CORO2B	CSDE1	CUL4A	DCAF7	DEK	DNAJA1	DPYSL2	EDC4	EIF3I	EPB41L4B	EXOSC8	FAM19A3	FBXO17	FIP1L1	FTSJ2	GCN1L1	GMEB1	GPX4	H2AFX	HECW2	HLA-C	HP	HYI	IGSF8	IRAK1	ITK	KHDRBS1	KLK2	LACRT	LGALS2	LPGAT1	LYPLA1	MAP3K7IP1
ABCC3	ACTR2	AHNAK	AMOT	APLP1	ARL8A	ATF7IP	B3GALT2	BLK	C14orf1	C3orf37	CAPNS1	CCNB1	CDC25C	CEP170	CIC	COCH	CORO7	CSE1L	CUL4B	DCD	DENND2D	DNAJA2	DPYSL5	EED	EIF3J	EPB42	EZH2	FAM19A4	FBXO25	FIS1	FUBP1	GDA	GMEB2	GPX7	H2AFY	HELLS	HLA-DPA1	HPR	HYOU1	IKBKB	IRAK2	ITLN1	KHDRBS2	KLK3	LAGE3	LGALS3	LPP	LYPLA2	MAP3K7IP2
ABCC9	ACTR3	AHR	AMOTL2	APOA1	ARL8B	ATG5	B3GNT4	BLNK	C14orf104	C3orf64	CAPRIN1	CCND1	CDC37	CEP170L	CIRBP	COIL	COTL1	CSF2	CUL5	DCDC2B	DENND4A	DNAJA3	DRG1	EEF1A1	EIF3K	EPB49	EZR	FAM206A	FBXO34	FKBP14	FUBP3	GDAP1	GMNN	GRAMD3	H2BFS	HEMGN	HLA-DQB2	HRG	IARS	IKBKE	IRAK4	ITPA	KHSRP	KLK4	LALBA	LGALS3BP	LPPR4	LYST	MAP3K8
ABCD3	ACTR6	AHSA1	AMPD2	APOA1BP	ARMC1	ATG9A	B4GALT1	BLVRA	C14orf166	C4A	CAPZA1	CCND3	CDC40	CEP192	CISD2	COL11A1	COX1	CSF2RB	CUL7	DCK	DERL1	DNAJA4	DRG2	EEF1A2	EIF3L	EPC1	F10	FAM20A	FBXO40	FKBP1A	FUCA2	GDE1	GMPPB	GRB2	H3F3A, H3F3B	HERC5	HLA-DRA	HRNR	IBA57	IKBKG	IRF3	IVL	KIAA0101	KLK6	LAMA1	LGALS7, LGALS7B	LPXN	LYZ	MAP4
ABCE1	ACVR2B	AHSG	AMPD3	APOA2	ARMC6	ATIC	B4GALT4	BMI1	C14orf169	C4BPA	CAPZA2	CCNE1	CDC42	CEP250	CITED1	COL13A1	COX17	CSK	CWC15	DCLK2	DES	DNAJB1	DRP2	EEF1B2	EIF3M	EPHA1	F11	FAM20C	FBXO5	FKBP1B	FUS	GDI1	GMPS	GRDX	HABP4	HES1	HLA-DRB1	HRSP12	IBTK	IL10	IRF7	IVNS1ABP	KIAA0174	KLKB1	LAMA2	LGALS8	LRBA	LYZL1	MAP4K1
ABCF1	ADA	AHSP	AMT	APOB	ARMC9	ATL2	B4GALT7	BMP1	C14orf176	C4orf29	CAPZB	CCNI	CDC42SE1	CEP290	CKAP5	COL14A1	COX2	CSN1S1	CWC27	DCLRE1B	DET1	DNAJB11	DSCR4	EEF1D	EIF4A1	EPHA2	F12	FAM210A	FBXO6	FKBP2	FUZ	GDI2	GNA12	GRHL2	HADHA	HESX1	HLA-DRB3	HS3ST2	ICAM1	IL12A	IRF9	IWS1	KIAA0232	KNG1	LAMA3	LGALS9	LRDD	LYZL2	MAP6
ABCF3	ADAM19	AICDA	ANGEL2	APOBEC3B	ARMCX2	ATL3	BAD	BMP2	C15orf63	C5	CARKD	CCNI2	CDC5L	CEP57	CKB	COL17A1	COX4I1	CSNK1A1	CWF19L2	DCN	DEXI	DNAJB12	DSEL	EEF1G	EIF4A2	EPHA4	F13A1	FAM213B	FBXO7	FKBP4	FYN	GDNF	GNA15	GRIA1	HADHB	HEXIM1	HLA-DRB4	HS6ST2	ICAM2	IL12RB1	IRS1	JAG1	KIAA0368	KPNA1	LAMA4	LGALS9C	LRFN4	LZTS2	MAP7D1
ABHD15	ADAM21	AIFM1	ANGPTL2	APOBEC3C	ARNT	ATM	BAG1	BMP2K	C16orf68	C5orf25	CARM1	CCNJ	CDC73	CEP70	CKLF	COL18A1	CP	CSNK1D	CXCL12	DCP1A	DFFA	DNAJB14	DSG1	EEF2	EIF4A3	EPHA7	F13B	FAM23B, FAM23A	FBXO9	FKBP6	FYTTD1	GDPD1	GNAI1	GRIA2	HAL	HEY2	HLA-DRB5	HSD17B10	ICAM3	IL13RA2	IRS2	JAK2	KIAA0408	KPNA2	LAMA5	LGR4	LRG1	M6PR	MAPK1
ABHD16A	ADAM22	AIM1	ANGPTL4	APOBEC3D	ARPC1B	ATN1	BAG2	BMP4	C17orf28	C6	CARS	CCNJL	CDCA5	CEP72	CKMT1B, CKMT1A	COL1A1	CPA2	CSNK1E	CXCL2	DCP2	DFFB	DNAJB2	DSP	EEF2K	EIF4B	EPM2A	F2	FAM35A	FBXW11	FKBP7	G3BP1	GDPGP1	GNAI2	GRIK5	HAO2	HFE	HLTF	HSD17B3	ICT1	IL16	IRS4	JAK3	KIAA0748	KPNB1	LAMB1	LIG4	LRIF1	MACF1	MAPK10
ABI1	ADAM23	AIMP2	ANK1	APOC1	ARPC2	ATOH1	BAG3	BMP7	C17orf56	C6orf106	CASC5	CCNT1	CDCA7	CEP76	CKS1B	COL1A2	CPA5	CSNK1G3	CXCR4	DCPS	DGAT1	DNAJB4	DSTN	EFEMP1	EIF4E	EPM2AIP1	F2R	FAM40A	FBXW4	FKBP9	G3BP2	GEM	GNAI3	GRIPAP1	HAP1	HGF	HMBS	HSD17B4	ID2	IL17RC	ISCA2	JMJD1C	KIAA0754	KPRP	LAMB3	LIMA1	LRMP	MACROD1	MAPK13
ABI2	ADAM33	AIPL1	ANKMY2	APOC2	ARPC3	ATOX1	BAG4	BMPR1A	C17orf65	C6orf72	CASK	CCR10	CDCP1	CER1	CKS2	COL2A1	CPB2	CSNK2A1	CXorf15	DCT	DGCR14	DNAJB6	DTL	EFHA1	EIF4E2	EPN1	F2RL1	FAM53C	FBXW7	FKBPL	G6PD	GEMIN7	GNAO1	GRK5	HAPLN3	HGFAC	HMG20A	HSDL2	IDE	IL18	ISG15	JMJD7-PLA2G4B	KIAA0930	KRAS	LAMP1	LIMK1	LRP1	MAD1L1	MAPK14
ABL1	ADAMTS1	AIRE	ANKRD18A	APOC3	ARPC4	ATP13A2	BAG5	BMPR2	C17orf80	C7	CASP12	CCR5	CDH1	CES3	CLCN5	COL3A1	CPLX1	CSNK2A2	CXorf40A	DCTN1	DGCR8	DNAJB9	DTNA	EFNB3	EIF4E3	EPN2	F2RL2	FAM65B	FCER1A	FKSG43	GAA	GFAP	GNAQ	GRM1	HARS2	HGS	HMG20B	HSF1	IDH3A	IL18R1	ISG20	JUN	KIAA1009	KRT1	LAMP2	LIMK2	LRP1B	MAD2L1	MAPK15
ABL2	ADAMTS12	AJUBA	ANKRD35	APOD	ARPC5	ATP1A1	BAG6	BPGM	C17orf89	C7orf45	CASP14	CCT2	CDH5	CETP	CLCN7	COL4A1	CPLX4	CSNK2B	CXorf56	DCTN2	DGUOK	DNAJC1	DTNB	EFTUD2	EIF4EBP1	EPPK1	F2RL3	FAM73B	FCGR1A	FLG	GAB2	GFER	GNAS	GRM7	HAT1	HIF1A	HMGA1	HSF2	IDH3G	IL1A	ISLR	JUP	KIAA1107	KRT10	LANCL1	LIN9	LRP2	MADCAM1	MAPK3
ABLIM1	ADAMTS18	AK2	ANKRD36	APOE	ARRB1	ATP1B3	BAIAP2	BPHL	C18orf10	C8A	CASP3	CCT3	CDK1	CFB	CLDN4	COL4A2	CPM	CSRP1	CYB5B	DCUN1D1	DHFR	DNAJC10	DUS3L	EGF	EIF4G1	EPRS	F3	FAM82A2	FCGRT	FLG2	GABARAP	GFI1B	GNAZ	GRN	HAUS1	HINT1	HMGB1	HSFY2, HSFY1	IDI1	IL1B	ISOC1	KANK1	KIAA1161	KRT14	LARGE	LIPC	LRP5	MADD	MAPK6
ABRA	ADAMTS4	AK5	ANKRD36B	APOF	ARRB2	ATP2A2	BAK1	BPNT1	C19orf45	C8orf33	CASP4	CCT4	CDK10	CFD	CLEC18A	COL4A3	CPN1	CST3	CYB5R3	DCX	DHFRL1	DNAJC13	DUSP10	EGFL6	EIF4G2	EPS15	F5	FAM83C	FCHSD2	FLII	GABARAPL1	GFM1	GNB1	GRPEL1	HAUS2	HIP1R	HMGB2	HSP90AA1	IDS	IL1F9	ISOC2	KANK2	KIAA1191	KRT15	LARP1	LIPG	LRP6	MAEL	MAPK7
ACAA2	ADAMTS7	AKAP13	ANKRD40	APOH	ARSI	ATP2B2	BANK1	BRAF	C19orf57	C9	CASP6	CCT5	CDK11A	CFH	CLEC2D	COL4A4	CPNE1	CST6	CYBB	DDAH2	DHH	DNAJC17	DUSP11	EGFL7	EIF4G3	ERAL1	F8	FAM86A	FCN1	FLNA	GABARAPL2	GFPT1	GNB2	GSDMB	HAVCR2	HIPK1	HMGCS2	HSP90AB1	IER2	IL1R1	ISY1	KANK4	KIAA1377	KRT16	LARP1B	LIPT1	LRP8	MAFG	MAPK8
ACACA	ADAMTSL2	AKAP5	ANKRD55	APOL1	ARX	ATP4A	BAP1	BRAP	C1orf124	C9orf116	CASP7	CCT6A	CDK11B	CFHR3	CLEC3B	COL4A5	CPNE2	CST7	CYC1	DDB2	DHODH	DNAJC19	DUSP12	EGFR	EIF4H	ERAP1	F9	FAM98B	FCRL3	FLNB	GABBR1	GFRA1	GNB2L1	GSK3B	HAX1	HIPK3	HMGN1	HSP90B1	IFI30	IL1R2	ISYNA1	KARS	KIAA1429	KRT17	LARP7	LITAF	LRPPRC	MAG	MAPK8IP2
ACADM	ADAMTSL4	AKAP8	ANLN	APOLD1	ASAH1	ATP5A1	BAP18	BRCA1	C1orf144	CA2	CASP8	CCT6B	CDK13	CFHR4	CLEC4G	COL4A6	CPNE4	CSTF1	CYCS	DDIT3	DHPS	DNAJC2	DUSP13	EGLN2	EIF5	ERBB2	FABP3	FAM9B	FDFT1	FLNC	GABRB1	GGCX	GNRH1	GSN	HBA1, HBA2	HIPK4	HMMR	HSPA1A, HSPA1B	IFIT2	IL1RL2	ITCH	KAT2A	KIAA1967	KRT18	LARS	LMAN1	LRRC28	MAGEA10	MAPK9
ACAN	ADAR	AKR1A1	ANO3	APP	ASB12	ATP5B	BARD1	BRD1	C1orf174	CA8	CASP9	CCT7	CDK15	CFHR5	CLEC7A	COL5A1	CPS1	CSTF3	CYFIP1	DDIT4	DHRS11	DNAJC3	DUSP19	EGLN3	EIF5A	ERBB3	FABP4	FAN1	FDPS	FLOT1	GADD45A	GHITM	GNS	GSPT1	HBB	HIST1H1B	HMOX2	HSPA1L	IFIT3	IL32	ITGA1	KAT2B	KIAA2013	KRT19	LASP1	LMNA	LRRC32	MAGEA2B, MAGEA2	MAPKAPK2
ACD	ADARB1	AKR1B1	ANP32B	APPBP2	ASB14	ATP5C1	BASP1	BRD2	C1orf204, VSIG8	CACNA1A	CAT	CCT8	CDK16	CFI	CLIC1	COL5A2	CPSF2	CTBP1	CYFIP2	DDOST	DHRS2	DNAJC5	DUSP2	EHD2	EIF5A2	ERBB4	FABP5	FANCA	FDXR	FLOT2	GADD45B	GIGYF2	GOLT1B	GSR	HBD	HIST1H1C	HMP19	HSPA2	IFIT5	IL4	ITGA11	KAT5	KIDINS220	KRT2	LBP	LMNB1	LRRC33	MAGEB2	MAPKAPK3
ACE	ADCYAP1	AKR1B10	ANP32E	APRT	ASB15	ATP5F1	BAX	BRD3	C1orf25	CACNA1S	CATSPER4	CD14	CDK17	CFL1	CLIC2	COL5A3	CPSF6	CTDSPL	CYP11A1	DDR1	DHX15	DNAJC7	DUSP26	EHD4	EIF5AL1	ERCC6	FABP7	FANCC	FECH	FLT1	GADD45GIP1	GINS2	GOPC	GSS	HBE1	HIST1H1D	HN1	HSPA4	IFRD2	IL9R	ITGA2	KAT7	KIF11	KRT20	LCA5	LMO7	LRRC39	MAGED2	MAPRE1
ACHE	ADD1	AKR1B15	ANTXR1	AQR	ASB16	ATP5J	BBS1	BRD4	C1orf58	CACNG3	CAV1	CD177	CDK18	CFL2	CLIC3	COL6A1	CPSF7	CTGF	CYP19A1	DDR2	DHX30	DNAJC8	DUSP28	EHHADH	EIF5B	ERCC6L	FAF1	FARP2	FEN1	FLT4	GAK	GINS3	GORASP1	GSTK1	HBEGF	HIST1H1E	HNF1A	HSPA4L	IFT57	ILF2	ITGA2B	KAT8	KIF15	KRT31	LCAT	LMOD1	LRRC4	MAGI1	MAPRE2
ACIN1	ADK	AKR1C1	ANXA1	AR	ASB17	ATP5S	BBS4	BRF2	C1orf68	CACNG4	CAV3	CD1B	CDK2	CFLAR	CLIC4	COL6A2	CPT1A	CTH	CYP1A1	DDX1	DHX36	DNAJC9	DUSP4	EHMT2	EIF6	ERF	FAF2	FARS2	FERMT2	FLYWCH2	GALE	GINS4	GOT1	GSTM3	HBG1	HIST1H1T	HNF4G	HSPA5	IFT88	ILF3	ITGA3	KBTBD4	KIF17	KRT33A	LCK	LMX1B	LRRC40	MAGOH	MAPT
ACLY	ADORA2A	AKR7A2	ANXA11	ARAF	ASB2	ATP6AP1	BCAP31	BRMS1	C1orf94	CACYBP	CBFB	CD200R1	CDK20	CFP	CLIC5	COL6A3	CR1	CTNNA1	CYP2C18	DDX17	DHX57	DNALI1	DUSP7	EID1	ELAC2	ERG	FAH	FARSA	FERMT3	FMNL1	GALK2	GIPC2	GOT1L1	GSTO1	HBG2	HIST1H2AA	HNRNPA0	HSPA6	IGBP1	ILK	ITGA4	KCNA10	KIF1B	KRT34	LCMT2	LNX1	LRRC42	MAL2	MARCH2
ACO1	ADORA3	AKT1	ANXA2	ARF1	ASB4	ATP6AP2	BCAR1	BSG	C1QA	CAD	CBL	CD207	CDK2AP2	CFTR	CLIP1	COL7A1	CR2	CTNNA3	CYP2C8	DDX18	DHX8	DNASE1	DUSP9	EIF1B	ELANE	ERH	FAHD1	FARSB	FGA	FN1	GALNT12	GIPC3	GOT2	GSTO2	HBM	HIST1H2AD	HNRNPA1	HSPA8	IGF1	IMPDH2	ITGA5	KCNA5	KIF1C	KRT40	LCN1	LNX2	LRRC4C	MALSU1	MARCH8
ACOT13	ADRA2A	AKT1S1	ANXA5	ARF3	ASB7	ATP6V0A1	BCAS2	BSPRY	C1QB	CALCR	CBLL1	CD247	CDK3	CGN	CLK1	COL8A1	CRCT1	CTNNB1	CYP2S1	DDX19B	DHX9	DNASE1L2	DUT	EIF2AK2	ELAVL1	ERLEC1	FAHD2B	FASLG	FGB	FN3KRP	GALNT6	GIYD1, GIYD2	GP1BA	GSTP1	HBQ1	HIST1H2AE, HIST1H2AB	HNRNPA1L2	HSPA9	IGF1R	INA	ITGA6	KCNA6	KIF22	KRT5	LCN15	LOC100134291, DUSP22	LRRC56	MAN2A2	MARCKS
ACOT7	ADRA2B	AKT2	ANXA6	ARF4	ASB9	ATP6V0D1	BCAS3	BTBD2	C1QBP	CALM1, CALM2, CALM3	CBS	CD36	CDK4	CGNL1	CLK3	COL8A2	CREB1	CTNNBL1	CYP3A4	DDX21	DIABLO	DNASE2B	DUX4	EIF2AK3	ELAVL3	ERLIN2	FAM107A	FASN	FGF1	FNBP1	GAN	GJA1	GP1BB	GSTT1	HBXIP	HIST1H2AI, HIST1H2AK, HIST1H2AL, HIST1H2AM, HIST1H2AG	HNRNPA2B1	HSPB1	IGF2	ING1	ITGA7	KCNC4	KIF23	KRT6A	LCN2	LOC100290337, DDB1	LRRC59	MANSC1	MARCKSL1
ACP1	ADRA2C	ALB	ANXA7	ARF5	ASCC1	ATP6V1A	BCAT1	BTD	C1QC	CALML3	CBWD1	CD4	CDK5	CHAF1A	CLNS1A	COL9A1	CRELD2	CTPS	CYP8B1	DDX23	DIAPH1	DNM1L	DVL2	EIF2B1	ELN	ERN1	FAM114A1	FASTKD2	FGF10	FNIP1	GANAB	GK2	GP5	GTF2A1	HBZ	HIST1H2BB	HNRNPA3	HSPB2	IGF2BP1	ING3	ITGA8	KCND2	KIF2C	KRT6B	LCP1	LOC100290651, STYX	LRRC7	MAOA	MARK1
ACP5	ADRB2	ALDH1B1	AOX1	ARF6	ASCC2	ATP6V1B1	BCAT2	BTK	C1QTNF2	CALML5	CBX1	CD40	CDK5R2	CHD1	CLTA	COLEC11	CRIP1	CTPS2	CYR61	DDX24	DIAPH3	DNM2	DYNC1H1	EIF2B2	EMC1	ERP29	FAM115C	FASTKD3	FGF13	FOXC1	GAPDH	GKAP1	GP9	GTF2E2	HCFC1	HIST1H2BD	HNRNPAB	HSPBP1	IGF2BP2	ING5	ITGA9	KCND3	KIF5B	KRT6C	LCP2	LOC100291837, RPS21	LRRK1	MAP1A	MARK2
ACPP	ADRBK1	ALDH2	AP1B1	ARFGAP1	ASCC3	ATP6V1B2	BCCIP	BTN2A1	C1QTNF9	CALR	CBX2	CD40LG	CDK5RAP3	CHD1L	CLTB	COLQ	CRIPT	CTR9	DAAM1	DDX28	DIMT1	DNM3	DYNLL1	EIF2B3	EMD	ERP44	FAM118B	FAT4	FGF2	FOXK1	GAPDHS	GLB1	GPC1	GTF2F1	HCFC2	HIST1H2BG, HIST1H2BF, HIST1H2BE, HIST1H2BI, HIST1H2BC	HNRNPC	HSPD1	IGF2BP3	INHA	ITGAL	KCNE3	KIF7	KRT78	LCT	LOC100293069, CFHR1	LRRK2	MAP1B	MARK3
ACSF2	ADSL	ALDH4A1	AP1M2	ARFIP1	ASCL2	ATP6V1C1	BCL2L1	BTRC	C1RL	CALU	CBX3	CD44	CDK7	CHD3	CLTC	COMMD1	CRK	CTRB1	DAB2	DDX31	DIP2A	DNMT1	DYNLT1	EIF2C1	EMG1	ERRFI1	FAM119B	FAU	FGF3	FOXO1	GAPVD1	GLB1L2	GPC3	GTF2I	hCG_1990547	HIST1H2BJ	HNRNPD	HSPE1	IGF2R	INHBE	ITGAM	KCNH2	KLC1	KRT79	LDB1	LOC100293888, NANOG	LRRN2	MAP1LC3A	MARK4
ACSF3	ADSSL1	ALDH6A1	AP2A1	ARG1	ASF1B	ATP6V1C2	BCL2L13	BUB1B	C1S	CAMK1	CBX4	CD46	CDK9	CHEK1	CLTCL1	COMP	CRKL	CTSA	DACT1	DDX39B	DIS3L2	DNPEP	DYRK2	EIF2C2	EML1	ESD	FAM120A	FBF1	FGF7	FOXO3	GAR1	GLB1L3	GPD1L	GTF3C1	HCK	HIST1H2BK	HNRNPF	HSPG2	IGFBP1	INO80	ITGAV	KCNIP1	KLC2	KRT8	LDHA	LOC119358	LSM12	MAP1LC3B	MARS
ACSL4	AEBP2	ALDH7A1	AP2A2	ARGLU1	ASGR1	ATP6V1H	BCL6	BUB3	C2	CAMK2A	CBX5	CD47	CDKL3	CHEK2	CLU	COMT	CRLF1	CTSB	DAG1	DDX3X	DISC1	DNTT	DYSF	EIF2C3	EML4	ESR1	FAM120C	FBL	FGFBP1	FOXO4	GARS	GLI2	GPI	GTF3C2	HDAC1	HIST1H3A, HIST1H3D, HIST1H3C, HIST1H3E, HIST1H3I, HIST1H3G, HIST1H3J, HIST1H3H, HIST1H3B, HIST1H3F	HNRNPH1	HSPH1	IGFBP2	INO80B	ITGAX	KCNJ10	KLC3	KRT80	LDHAL6A	LOC153328	LSP1	MAP1S	MARS2
ACSS1	AFF4	ALDOA	AP2B1	ARHGAP21	ASGR2	ATRX	BCL7A	BZW1	C20orf11	CAMK2B	CBX6	CD55	CDKN1A	CHERP	CMPK1	COPB1	CRMP1	CTSC	DAP3	DDX3Y	DKC1	DNTTIP2	DZIP3	EIF2C4	ENC1	ESR2	FAM126A	FBLN1	FGFR1	FOXP3	GART	GLIPR1	GPKOW	GTF3C3	HDAC10	HIST2H2AB	HNRNPH2	HTN3	IGFBP3	INPP5A	ITGB1	KCNJ11	KLC4	KRT81	LDHAL6B	LOC341333	LTA	MAP2	MAS1
[truncated: 49 more columns]
