# Supplementary material for: Factors of the bone marrow microniche that support human plasma cell survival and immunoglobulin secretion
Source: Nat Commun. 2018 Sep 12;9:3698. doi: 10.1038/s41467-018-05853-7 (PMC6135805; doi:10.1038/s41467-018-05853-7)
Supplement: Supplementary file 5 — Supplementary Data 2 [file 41467_2018_5853_MOESM5_ESM.xlsx]

## Sheet: 20Pathways
Supplementary Data 2. The 20 GSEA pathways
Pathway	LLPC PC1	ASC PC1	P-value	Significant Genes
Allograft_Rejection	-8.94762	11.8937	0.07	BCL10, BRCA1, CCND2, CCND3, CD86, CXCR3, DEGS1, ELANE, ETS1, FAS, FGR, FLNA, GALNT1, HIF1A, HLA-A, HLA-DOB, HLA-DRA, IFNGR2, IL12RB1, IL16, IL18RAP, IL2RB, INHBA, ITGAL, ITGB2, LCP2, NCF4, NCR1, NLRP3, NME1, NPM1, PRKCB, PTPRC, TAP1, TIMP1, TLR1, UBE2N, WARS, WAS, ZAP70
Apical_Junction	10.2327	-9.3894	0.09	ACTB, ACTG1, AMIGO2, ARHGEF6, ARPC2, CD86, CD99, CDH1, CERCAM, CNTN1, CRAT, CTNNA1, GRB7, IKBKG, INPPL1, ITGB1, ITGB4, KCNH2, MAPK13, MDK, MPZL1, MSN, MYH9, MYL9, PFN1, PKD1, PLCG1, PTPRC, RAC2, SHC1, SIRPA, SORBS3, SRC, SYK, TJP1, TMEM8B, VCAN
Cholesterol_Homeostasis	5.68584	-7.07323	0.05	ABCA2, ACAT2, ACSS2, ACTG1, ALDOC, ATF3, ATF5, CD9, DHCR7, ECH1, FAM129A, GLDC, GSTM2, IDI1, JAG1, LDLR, LSS, MVK, PLSCR1, SREBF2
Coagulation	7.74545	-6.47789	0.08	C3, CD9, CTSO, ISCU, LAMP2, MAFF, RAPGEF3, TIMP1
DNA_Repair	-9.28894	10.0368	0.009	ADA, BCAM, DUT, FEN1, GPX4, NME1, NME3, NME4, PCNA, PDE4B, PNP, POLE4, POLH, POLR2G, PRIM1, RAD51, RAE1, RBX1, RFC3, RPA3, SSRP1, SUPT5H, TAF12, TAF6, TAF9, UMPS, UPF3B, XPC, ZWINT
E2F_Targets	-11.8513	12.735	0	ATAD2, AURKA, BIRC5, BRCA1, CCNB2, CDC25B, CDCA3, CDCA8, CDKN1A, CDKN2C, CDKN3, CENPE, CHEK1, CKS2, DCK, DLGAP5, DNMT1, DONSON, DUT, EED, ESPL1, EZH2, GSPT1, HELLS, HMGA1, HMGB2, HMGB3, HN1, KIF22, KIF4A, KPNA2, LBR, LMNB1, MAD2L1, MCM2, MCM3, MCM4, MCM5, MCM6, MKI67, MMS22L, MYBL2, NASP, NCAPD2, NME1, NOP56, PAICS, PCNA, PHF5A, PLK4, POLE4, PRDX4, PTTG1, RACGAP1, RAN, RANBP1, RFC3, RPA3, RRM2, S…
Estrogen_Response_Late	9.14537	-10.5362	0.07	ABCA3, ABHD2, ASS1, BCL2, BLVRB, BTG3, CCND1, CD9, CDH1, CELSR2, CHPT1, CISH, COX6C, CXCL12, DHCR7, DLG5, DUSP2, EGR3, ELOVL5, FARP1, FKBP4, FKBP5, FOS, GINS2, IDH2, IGFBP4, ITPK1, LLGL2, LSR, MAPK13, MDK, MICB, NXT1, PDZK1, PLA2G16, PLK4, RBBP8, RET, RPS6KA2, SGK1, SLC16A1, SLC9A3R1, ST14, TOP2A, TSPAN13, WFS1
Fatty_Acid_Metabolism	-7.79327	11.1088	0.04	ACADVL, ACAT2, ACSM3, ALDH1A1, CRAT, CRYZ, DECR1, DLD, ECH1, ELOVL5, FH, GABARAPL1, HIBCH, HSDL2, HSP90AA1, IDI1, LDHA, LGALS1, MDH2, PCBD1, PDHA1, PDHB, PSME1, RAP1GDS1, S100A10, SERINC1, XIST
G2M_Checkpoint	-11.3749	12.6845	0	ATF5, AURKA, BIRC5, BUB1, BUB3, CCNA2, CCNB2, CCND1, CDC25B, CDKN2C, CDKN3, CENPE, CENPF, CHAF1A, CHEK1, CKS2, DBF4, DTYMK, E2F2, ESPL1, EWSR1, EZH2, FBXO5, GINS2, GSPT1, HIF1A, HMGA1, HMGB3, HN1, KIF11, KIF20B, KIF22, KIF4A, KPNA2, LBR, LMNB1, MAD2L1, MARCKS, MCM2, MCM3, MCM5, MCM6, MKI67, MTF2, MYBL2, NASP, NCL, NUMA1, PLK4, POLQ, PRC1, PTTG1, RACGAP1, SLC38A1, SMC2, SMC4, TFDP1, TLE3, TMPO, TO…
Glycolysis	10.2564	-10.8594	0.05	ALDH7A1, AURKA, B3GAT1, BIK, CHPF2, CLDN3, CXCR4, DDIT4, DLD, ENO1, EXT2, FKBP4, G6PD, GLRX, GMPPB, HAX1, HK2, HS2ST1, HSPA5, IDUA, LCT, LDHA, MDH2, MERTK, MXI1, NASP, NOL3, P4HA1, PAM, PGAM1, PGK1, PGM2, POLR3K, PPIA, PYGB, SDC1, SPAG4, TALDO1, TXN, VCAN, VEGFA
Hypoxia	10.4773	-10.5902	0.008	AKAP12, ALDOC, AMPD3, ANXA2, ATF3, BCAN, BCL2, BTG1, CCNG2, CDKN1A, CTGF, CXCR4, DDIT3, DDIT4, DUSP1, EFNA1, ENO1, ETS1, FBP1, FOS, FOXO3, GAPDH, GLRX, GPI, HEXA, HK1, HK2, HSPA5, JUN, KLF6, KLHL24, LDHA, MAFF, MXI1, MYH9, NAGK, NDST1, NEDD4L, NR3C1, P4HA1, PAM, PDK1, PGK1, PGM2, PHKG1, PLIN2, PPARGC1A, PPP1R15A, PRKCA, SLC2A3, SLC2A5, SLC6A6, TNFAIP3, VEGFA
MTORC1_Signaling	-10.861	12.6197	0	ACTR2, ACTR3, ATP5G1, AURKA, BUB1, CACYBP, CANX, CCT6A, CD9, CDKN1A, COPS5, CORO1A, CTSC, CXCR4, DDIT3, DDIT4, DHCR7, EDEM1, ELOVL5, ENO1, FADS1, FAM129A, FKBP2, G6PD, GAPDH, GLRX, GPI, HK2, HMBS, HSP90B1, HSPA5, HSPD1, HSPE1, IDI1, IMMT, ITGB2, LDHA, LDLR, MCM2, MCM4, MTHFD2L, NAMPT, P4HA1, PDAP1, PDK1, PGK1, PNP, PPA1, PPIA, PPP1R15A, PSMA4, PSMD14, PSPH, RRM2, SEC11A, SLA, SLC1A5, SLC2A3, SLC6…
MYC_Targets_V1	-11.1994	13.0266	0	AP3S1, BUB3, CANX, CBX3, CCNA2, CCT2, CCT3, CCT5, CDK2, COPS5, DUT, EIF4G2, GLO1, GSPT1, HDDC2, HDGF, HNRNPA2B1, HNRNPA3, HSPD1, HSPE1, KPNA2, LDHA, MAD2L1, MCM2, MCM4, MCM5, MCM6, NDUFAB1, NHP2, NME1, NOP16, NOP56, NPM1, PABPC1, PCNA, PGK1, PPIA, PRDX3, PRDX4, PSMA1, PSMA2, PSMA4, PSMB2, PSMD1, PSMD14, PWP1, RAN, RANBP1, RPS6, RRM1, SERBP1, SLC25A3, SNRPA, SNRPA1, SNRPB2, SNRPD3, SNRPG, SRSF7, T…
MYC_Targets_V2	-5.94845	6.23741	0.06	CBX3, DUSP2, GRWD1, HK2, HSPD1, HSPE1, MCM4, MCM5, NOP16, NOP56, NPM1, PLK4, RRP12, TBRG4
Myogenesis	9.33745	-8.87325	0.06	ADAM12, ADCY9, AEBP1, CDKN1A, CRAT, FOXO4, GADD45B, HDAC5, ITGB1, ITGB4, KCNH2, LSP1, MEF2D, MYH9, MYO1C, NAV2, OCEL1, PDE4DIP, PICK1, PKIA, PRNP, SLC6A8, SORBS3, TPM3
Oxidative_Phosphorylation	-11.3477	12.6862	0	ACADSB, ACADVL, ALAS1, ALDH6A1, ATP5A1, ATP5B, ATP5C1, ATP5E, ATP5F1, ATP5G1, ATP5G3, ATP5H, ATP5J2, ATP5O, ATP6V1F, COX6A1, COX6B1, COX6C, COX7B, DECR1, DLD, ECH1, FH, GPI, GPX4, IDH2, IMMT, ISCU, LDHA, LDHB, MDH2, MGST3, MRPS15, MRPS22, NDUFA2, NDUFA3, NDUFA6, NDUFA8, NDUFA9, NDUFAB1, NDUFB1, NDUFB3, NDUFB6, NDUFB8, NDUFS6, PDHA1, PDHB, PDP1, PRDX3, SDHB, SLC25A3, SLC25A5, TIMM10, TIMM17A, TIMM…
PI3K_AKT_MTOR_Signaling	-7.61211	8.43505	0.04	ACTR2, ACTR3, ARPC3, CDK2, CDKN1A, CFL1, CXCR4, DDIT3, HSP90B1, MAP2K6, MAPK10, MKNK1, MYD88, PDK1, PFN1, PLA2G12A, PLCG1, PPP2R1B, PRKCB, RIPK1, RPS6KA1, SLA, STAT2, UBE2N, YWHAB
TGF_Beta_Signaling	5.48503	-6.6188	0.005	BMPR1A, CDH1, FKBP1A, HIPK2, IFNGR2, JUNB, KLF10, PMEPA1, PPP1R15A, RHOA, SMURF2, TJP1
TNFA_Signaling_VIA_NFKB	9.90465	-12.1405	0	ATF3, BCL2A1, BIRC3, BTG1, BTG3, CCND1, CDKN1A, CEBPB, CFLAR, CLCF1, DUSP1, DUSP2, DUSP5, EFNA1, EGR1, EGR3, EHD1, EIF1, FOS, FUT4, GADD45B, GPR183, IER2, IER5, IFNGR2, INHBA, JAG1, JUN, JUNB, KLF10, KLF2, KLF6, KLF9, KYNU, LDLR, LITAF, MAFF, MAP3K8, MARCKS, NAMPT, NFE2L2, NFKBIA, NR4A1, NR4A2, PDE4B, PER1, PMEPA1, PPP1R15A, PTGS2, RHOB, SAT1, SGK1, SIK1, SLC2A3, SLC2A6, TAP1, TNFAIP2, TNFAIP3, T…
UV_Response_DN	8.40153	-9.36994	0.012	ANXA2, BMPR1A, DDAH1, DUSP1, FHL2, IGF1R, KALRN, KCNMA1, LDLR, NR1D2, NR3C1, PIK3CD, PRKCA, SFMBT1, TJP1
