# Supplementary material for: Factors of the bone marrow microniche that support human plasma cell survival and immunoglobulin secretion
Source: Nat Commun. 2018 Sep 12;9:3698. doi: 10.1038/s41467-018-05853-7 (PMC6135805; doi:10.1038/s41467-018-05853-7)
Supplement: Supplementary file 6 — Supplementary Data 3 [file 41467_2018_5853_MOESM6_ESM.xlsx]

## Sheet: Sheet1
Supplementary Data 3. The potential protein-protein interactions for fibronectin (FN-1) and YWHAZ
Protein	PPI Gene
FN1	AARS
FN1	ABCF1
FN1	ACACA
FN1	ACLY
FN1	ACOT13
FN1	ACP1
FN1	ACTB
FN1	ACTBL2
FN1	ACTG1
FN1	ACTN4
FN1	ACTR2
FN1	ACTR3
FN1	ADAMTS4
FN1	AHNAK
FN1	AIMP2
FN1	AKR1C1
FN1	AKR7A2
FN1	ALB
FN1	ALDH1B1
FN1	ALDOA
FN1	AMBP
FN1	ANP32B
FN1	ANXA1
FN1	ANXA2
FN1	AP2A1
FN1	AP2A2
FN1	AP2B1
FN1	AP2M1
FN1	APCS
FN1	APOA1
FN1	APOBEC3C
FN1	APOBEC3D
FN1	APOLD1
FN1	APRT
FN1	ARF6
FN1	ARHGEF1
FN1	ARL2
FN1	ARPC3
FN1	ARPC4
FN1	ATAD3A
FN1	ATP5A1
FN1	ATP5B
FN1	ATP5C1
FN1	ATP6V1B2
FN1	ATXN10
FN1	ATXN7
FN1	BAG2
FN1	BAG6
FN1	BCAR1
FN1	BMP2K
FN1	BUB3
FN1	BZW2
FN1	C14orf166
FN1	C1orf58
FN1	C1QA
FN1	C1QB
FN1	C1QBP
FN1	C1QC
FN1	C1S
FN1	C22orf28
FN1	C3
FN1	C4A
FN1	C4BPA
FN1	C6
FN1	C9
FN1	CACYBP
FN1	CAND1
FN1	CAP1
FN1	CAPN1
FN1	CAPNS1
FN1	CAPZA1
FN1	CAPZB
FN1	CASP14
FN1	CBX3
FN1	CCT2
FN1	CCT3
FN1	CCT4
FN1	CCT5
FN1	CCT6A
FN1	CCT7
FN1	CCT8
FN1	CD44
FN1	CD79A
FN1	CDK1
FN1	CDKN2A
FN1	CER1
FN1	CFB
FN1	CFD
FN1	CFL1
FN1	CIRBP
FN1	CKAP5
FN1	CLIC1
FN1	CLIC2
FN1	CLIC5
FN1	CLNS1A
FN1	CLTA
FN1	CLTB
FN1	CLTC
FN1	CNN2
FN1	CNOT1
FN1	COL13A1
FN1	COL1A1
FN1	COL1A2
FN1	COL2A1
FN1	COL4A1
FN1	COL4A2
FN1	COL4A3
FN1	COL4A4
FN1	COL4A5
FN1	COL4A6
FN1	COL5A1
FN1	COL6A2
FN1	COL7A1
FN1	COL8A2
FN1	COLQ
FN1	COMP
FN1	COMT
FN1	COPB1
FN1	COPE
FN1	COPG1
FN1	CORO1B
FN1	CORO1C
FN1	COX2
FN1	CPB2
FN1	CPNE1
FN1	CPSF6
FN1	CPSF7
FN1	CRP
FN1	CSE1L
FN1	CSNK2A1
FN1	CSNK2B
FN1	CTGF
FN1	CTR9
FN1	CTSD
FN1	CUGBP2
FN1	CXCL12
FN1	DAB2
FN1	DARS
FN1	DAZAP1
FN1	DBN1
FN1	DCN
FN1	DDAH2
FN1	DDOST
FN1	DDX1
FN1	DDX17
FN1	DDX18
FN1	DDX21
FN1	DDX39B
FN1	DDX3X
FN1	DDX47
FN1	DDX5
FN1	DDX6
FN1	DECR1
FN1	DHX15
FN1	DHX30
FN1	DHX9
FN1	DIAPH1
FN1	DIMT1
FN1	DLD
FN1	DNAJB1
FN1	DNM2
FN1	DRG1
FN1	DUSP10
FN1	DYNC1H1
FN1	EEF1A1
FN1	EEF1B2
FN1	EEF1D
FN1	EEF1G
FN1	EEF2
FN1	EFTUD2
FN1	EGF
FN1	EGFR
FN1	EIF2S1
FN1	EIF2S3
FN1	EIF3A
FN1	EIF3B
FN1	EIF3D
FN1	EIF3E
FN1	EIF3F
FN1	EIF3K
FN1	EIF3L
FN1	EIF4A1
FN1	EIF4A3
FN1	EIF4G1
FN1	EIF4G2
FN1	EIF4H
FN1	EIF5
FN1	EIF5B
FN1	ELAVL1
FN1	EMG1
FN1	ENO1
FN1	EP300
FN1	EPB41
FN1	EPHA1
FN1	EPN1
FN1	EPRS
FN1	EPS15
FN1	ERLIN2
FN1	ERP44
FN1	ESD
FN1	ESYT1
FN1	ESYT2
FN1	EWSR1
FN1	EZR
FN1	F13A1
FN1	F2
FN1	FAM19A4
FN1	FAM20C
FN1	FARSB
FN1	FASLG
FN1	FASN
FN1	FAU
FN1	FAU
FN1	FBL
FN1	FBLN1
FN1	FBLN2
FN1	FBN1
FN1	FBN2
FN1	FBN3
FN1	FDFT1
FN1	FEN1
FN1	FERMT3
FN1	FGA
FN1	FGB
FN1	FGG
FN1	FKBP9
FN1	FLNA
FN1	FLNB
FN1	FLNC
FN1	FLOT1
FN1	FLOT2
FN1	FLT4
FN1	FN1
FN1	FSCN1
FN1	FST
FN1	FSTL3
FN1	FUBP1
FN1	FUBP3
FN1	FUS
FN1	FYN
FN1	G3BP1
FN1	G6PD
FN1	GALE
FN1	GALNT6
FN1	GAPDH
FN1	GAR1
FN1	GART
FN1	GCN1L1
FN1	GDI2
FN1	GLRX3
FN1	GLUD1
FN1	GMPS
FN1	GNAI3
FN1	GNB2L1
FN1	GRB2
FN1	GRDX
FN1	GSN
FN1	GSTK1
FN1	GSTO1
FN1	GSTP1
FN1	GTPBP4
FN1	GZMB
FN1	H2AFV
FN1	H2AFY
FN1	H2BFS
FN1	HADHA
FN1	HBA1, HBA2
FN1	HBZ
FN1	hCG_1990547
FN1	HDAC1
FN1	HGF
FN1	HIF1A
FN1	HIP1R
FN1	HIST1H1B
FN1	HIST1H1D
FN1	HIST1H2AA
FN1	HIST1H2AD
FN1	HIST1H2BJ
FN1	HIST1H2BK
FN1	HIST2H3C, HIST2H3A, HIST2H3D
FN1	HIST4H4, HIST2H4B, HIST1H4I, HIST1H4A, HIST1H4D, HIST1H4F, HIST1H4K, HIST1H4J, HIST1H4C, HIST1H4H, HIST1H4B, HIST1H4E, HIST1H4L, HIST2H4A
FN1	HMGA1
FN1	HMGB1
FN1	HMGB2
FN1	HNRNPA0
FN1	HNRNPA1
FN1	HNRNPA2B1
FN1	HNRNPA3
FN1	HNRNPAB
FN1	HNRNPC
FN1	HNRNPD
FN1	HNRNPF
FN1	HNRNPH1
FN1	HNRNPH2
FN1	HNRNPH3
FN1	HNRNPK
FN1	HNRNPL
FN1	HNRNPM
FN1	HNRNPR
FN1	HNRNPU
FN1	HNRPDL
FN1	HRG
FN1	HSD17B10
FN1	HSP90AA1
FN1	HSP90AB1
FN1	HSPA1A, HSPA1B
FN1	HSPA5
FN1	HSPA8
FN1	HSPA9
FN1	HSPB1
FN1	HSPD1
FN1	HSPE1
FN1	HSPG2
FN1	IARS
FN1	IDI1
FN1	IGF2BP1
FN1	IGF2BP2
FN1	IGF2BP3
FN1	IGF2R
FN1	IGFBP3
FN1	IGFBP5
FN1	IGHA1
FN1	IGHG1
FN1	IGHM
FN1	IGKV3-20
FN1	IGLL5
FN1	ILF2
FN1	ILF3
FN1	ILK
FN1	IMPDH2
FN1	IPO4
FN1	IPO5
FN1	IQGAP1
FN1	IRS1
FN1	ITGA11
FN1	ITGA3
FN1	ITGA4
FN1	ITGA5
FN1	ITGA7
FN1	ITGA8
FN1	ITGA9
FN1	ITGAL
FN1	ITGAV
FN1	ITGB1
FN1	ITGB3
FN1	ITGB4
FN1	ITGB5
FN1	ITGB6
FN1	ITGB7
FN1	ITGB8
FN1	ITIH1
FN1	ITIH2
FN1	ITIH4
FN1	KANK2
FN1	KARS
FN1	KHSRP
FN1	KIAA0174
FN1	KIAA0368
FN1	KIAA1967
FN1	KIDINS220
FN1	KIF2C
FN1	KLK3
FN1	KPNA2
FN1	KPNB1
FN1	KRT1
FN1	KRT10
FN1	KRT16
FN1	KRT18
FN1	KRT19
FN1	KRT2
FN1	KRT31
FN1	KRT5
FN1	KRT8
FN1	KRT81
FN1	KRT9
FN1	LACRT
FN1	LARS
FN1	LASP1
FN1	LCP1
FN1	LDHA
FN1	LDHB
FN1	LGALS1
FN1	LGALS3
FN1	LGALS3BP
FN1	LGALS8
FN1	LGALS9
FN1	LMNA
FN1	LMNB1
FN1	LOC100291837, RPS21
FN1	LOX
FN1	LOXL3
FN1	LPA
FN1	LRBA
FN1	LRG1
FN1	LRPPRC
FN1	LRRC59
FN1	LSM12
FN1	LTBP1
FN1	LY6G5B
FN1	LYPLA1
FN1	MACF1
FN1	MAG
FN1	MAP3K7IP1
FN1	MAP3K7IP2
FN1	MAP4
FN1	MAPRE1
FN1	MARS
FN1	MATN2
FN1	MATR3
FN1	MBNL1
FN1	MCM2
FN1	MCM3
FN1	MCM5
FN1	MCM6
FN1	MCM7
FN1	MDH2
FN1	MDN1
FN1	MEP1A
FN1	MEP1B
FN1	MEPE
FN1	MIA
FN1	MIF
FN1	MLLT4
FN1	MMP1
FN1	MMP14
FN1	MMP2
FN1	MMP7
FN1	MMP9
FN1	MPP1
FN1	MRPL13
FN1	MRPS23
FN1	MRPS28
FN1	MRPS34
FN1	MRPS6
FN1	MRTO4
FN1	MSN
FN1	MTNR1A
FN1	MYC
FN1	MYH10
FN1	MYH9
FN1	MYL1
FN1	MYL12B
FN1	MYL4
FN1	MYL6
FN1	MYOC
FN1	NAA15
FN1	NACA
FN1	NAPA
FN1	NAPG
FN1	NARS
FN1	NAT10
FN1	NCBP1
FN1	NCL
FN1	NDUFA2
FN1	NDUFA5
FN1	NDUFA9
FN1	NDUFS3
FN1	NDUFV2
FN1	NECAP2
FN1	NHP2
FN1	NHP2L1
FN1	NONO
FN1	NOP58
FN1	NOV
FN1	NPM1
FN1	NQO1
FN1	NR0B2
FN1	NT5E
FN1	NTPCR
FN1	NUDT21
FN1	NUP155
FN1	NUP205
FN1	NUP210
FN1	OLA1
FN1	PA2G4
FN1	PABPC1
FN1	PABPC4
FN1	PAFAH1B2
FN1	PAICS
FN1	PARP1
FN1	PCBP1
FN1	PCBP2
FN1	PCMT1
FN1	PCNA
FN1	PDAP1
FN1	PDCD10
FN1	PDCD5
FN1	PDCD6
FN1	PDHB
FN1	PDIA6
FN1	PDLIM5
FN1	PELI2
FN1	PELP1
FN1	PFKL
FN1	PFKP
FN1	PFN1
FN1	PGAM5
FN1	PGK1
FN1	PHB
FN1	PHB2
FN1	PHGDH
FN1	PI4KA
FN1	PICALM
FN1	PKD1
FN1	PKM2
FN1	PLAT
FN1	PLAU
FN1	PLEC
FN1	PLG
FN1	POLR1C
FN1	POLR2C
FN1	PPA1
FN1	PPIA
FN1	PPIAL3
FN1	PPID
FN1	PPIH
FN1	PPIL1
FN1	PPP1CA
FN1	PPP2CA
FN1	PPP2R1A
FN1	PRDX1
FN1	PRDX2
FN1	PRDX3
FN1	PRDX6
FN1	PRELP
FN1	PRKCB
FN1	PRKDC
FN1	PRMT1
FN1	PRMT5
FN1	PRPF19
FN1	PRPF4
FN1	PRPF40A
FN1	PRPF8
FN1	PRPS2
FN1	PRSS2
FN1	PSMA2
FN1	PSMA5
FN1	PSMA6
FN1	PSMA7
FN1	PSMB1
FN1	PSMB2
FN1	PSMB3
FN1	PSMB5
FN1	PSMC6
FN1	PSMD11
FN1	PSMD13
FN1	PSMD5
FN1	PSMG1
FN1	PSMG2
FN1	PTBP1
FN1	PTGES3
FN1	PTK2
FN1	PTPN1
FN1	PTPRCAP
FN1	PUF60
FN1	PXN
FN1	QARS
FN1	QKI
FN1	RAB10
FN1	RAB11A
FN1	RAB11B
FN1	RAB35
FN1	RAB5C
FN1	RAB7A
FN1	RAC1
FN1	RAE1
FN1	RALY
FN1	RAN
FN1	RANBP1
FN1	RAP1B
FN1	RAP2B
FN1	RARA
FN1	RAVER1
FN1	RBBP4
FN1	RBL1
FN1	RBM12
FN1	RBM14
FN1	RBM3
FN1	RBM4
FN1	RBMX
FN1	RCC1, SNHG3-RCC1
FN1	RCC2
FN1	REG3A
FN1	RFC4
FN1	RNH1
FN1	RPA1
FN1	RPA2
FN1	RPL10
FN1	RPL10A
FN1	RPL11
FN1	RPL12
FN1	RPL13
FN1	RPL13A
FN1	RPL14
FN1	RPL15
FN1	RPL17
FN1	RPL18
FN1	RPL21
FN1	RPL22
FN1	RPL23
FN1	RPL23A
FN1	RPL23AP42
FN1	RPL24
FN1	RPL26
FN1	RPL27A
FN1	RPL28
FN1	RPL29
FN1	RPL3
FN1	RPL30
FN1	RPL31
FN1	RPL35
FN1	RPL36
FN1	RPL4
FN1	RPL5
FN1	RPL6
FN1	RPL7
FN1	RPL7A
FN1	RPL8
FN1	RPL9
FN1	RPLP0
FN1	RPLP2
FN1	RPN1
FN1	RPS10
FN1	RPS11
FN1	RPS12
FN1	RPS13
FN1	RPS14
FN1	RPS15
FN1	RPS15A
FN1	RPS16
FN1	RPS17
FN1	RPS18
FN1	RPS19
FN1	RPS2
FN1	RPS20
FN1	RPS23
FN1	RPS24
FN1	RPS25
FN1	RPS26
FN1	RPS27
FN1	RPS27A
FN1	RPS28
FN1	RPS3
FN1	RPS3A
FN1	RPS4X
FN1	RPS5
FN1	RPS6
FN1	RPS6KA5
FN1	RPS7
FN1	RPS8
FN1	RPS9
FN1	RPSA
FN1	RSL1D1
FN1	RSU1
FN1	RUVBL2
FN1	SAR1A
FN1	SARNP
FN1	SCGB1A1
FN1	SCRIB
FN1	SDC2
FN1	SDHA
FN1	SEC22B
FN1	SEC23B
FN1	SEC24C
FN1	SEC61B
FN1	SEPT2
FN1	SEPT9
FN1	SERPINA1
FN1	SERPINA4
FN1	SERPINA6
FN1	SERPINA7
FN1	SERPINF2
FN1	SET
FN1	SF1
FN1	SF3A3
FN1	SF3B1
FN1	SF3B14
FN1	SFPQ
FN1	SGCA
FN1	SH3GLB1
FN1	SIPA1
FN1	SIRT7
FN1	SKIL
FN1	SLC25A1
FN1	SLC25A5
FN1	SLC3A2
FN1	SLC5A3
FN1	SMAD4
FN1	SMAD9
FN1	SMAP2
FN1	SMCHD1
FN1	SNAP23
FN1	SND1
FN1	SNRNP200
FN1	SNRNP70
FN1	SNRPA
FN1	SNRPB
FN1	SNRPD1
FN1	SNRPD2
FN1	SNRPD3
FN1	SNRPE
FN1	SNRPF
FN1	SNX15
FN1	SPARC
FN1	SPTBN1
FN1	SRC
FN1	SRI
FN1	SRM
FN1	SRP14
FN1	SRSF1
FN1	SRSF3
FN1	SRSF9
FN1	SSB
FN1	SSBP1
FN1	ST13
FN1	STAT5A
FN1	STIP1
FN1	STMN1
FN1	STOM
FN1	STON2
FN1	STX4
FN1	STXBP3
FN1	SUB1
FN1	SUMO2
FN1	SUPT5H
FN1	SYK
FN1	SYMPK
FN1	SYNCRIP
FN1	TAC1
FN1	TAGLN2
FN1	TARDBP
FN1	TARS
FN1	TCERG1
FN1	TCP1
FN1	TEAD4
FN1	TF
FN1	TFAM
FN1	TFAP2C
FN1	TFRC
FN1	TGFBI
FN1	TGFBR1
FN1	TGFBR2
FN1	TGM2
FN1	THBS1
FN1	THOC4
FN1	THY1
FN1	TIA1
FN1	TIAL1
FN1	TK1
FN1	TKT
FN1	TLN1
FN1	TMPRSS6
FN1	TNC
FN1	TNFAIP6
FN1	TNFRSF11B
FN1	TOMM34
FN1	TOP2A
FN1	TPM3
FN1	TPR
FN1	TRAP1
FN1	TRIB3
FN1	TRIM28
FN1	TSHR
FN1	TTC9C
FN1	TTLL12
FN1	TTN
FN1	TUBA1B
FN1	TUBB
FN1	TUBB4B
FN1	TUBB6
FN1	TUFM
FN1	U2AF1
FN1	UBAP2L
FN1	UBB
FN1	UBE2L3
FN1	UBE2M
FN1	UBE2N
FN1	UBQLN1
FN1	UPF1
FN1	USP15
FN1	USP39
FN1	VAMP8
FN1	VAPA
FN1	VARS
FN1	VASP
FN1	VCAM1
FN1	VCL
FN1	VCP
FN1	VDAC2
FN1	VHL
FN1	VIM
FN1	VPS26A
FN1	VPS28
FN1	VPS35
FN1	VWF
FN1	XPO1
FN1	XPO5
FN1	XRCC5
FN1	XRCC6
FN1	YARS
FN1	YBX1
FN1	YES1
FN1	YTHDF2
FN1	YWHAB
FN1	YWHAE
FN1	YWHAG
FN1	YWHAH
FN1	YWHAQ
FN1	YWHAZ
FN1	ZKSCAN4
FN1	ZW10
FN1	ZYX
YWHAZ	AANAT
YWHAZ	AARS
YWHAZ	ABL1
YWHAZ	ABLIM1
YWHAZ	ACSL4
YWHAZ	ACTA1
YWHAZ	ACTA2
YWHAZ	ACTB
YWHAZ	ACTG1
YWHAZ	ACTN2
YWHAZ	ACTN3
YWHAZ	ACTN4
YWHAZ	ADAM22
YWHAZ	ADAM23
YWHAZ	ADORA3
YWHAZ	ADRA2A
YWHAZ	ADRA2B
YWHAZ	ADRA2C
YWHAZ	ADSSL1
YWHAZ	AHCY
YWHAZ	AHNAK
YWHAZ	AJUBA
YWHAZ	AK5
YWHAZ	AKAP13
YWHAZ	AKT1
YWHAZ	AKT1S1
YWHAZ	ALDOA
YWHAZ	ANKRD18A
YWHAZ	ANKRD55
YWHAZ	ANXA1
YWHAZ	ANXA2
YWHAZ	AP3B1
YWHAZ	APC
YWHAZ	APP
YWHAZ	ARAF
YWHAZ	ARHGAP21
YWHAZ	ARHGEF16
YWHAZ	ARHGEF2
YWHAZ	ARL6IP1
YWHAZ	ARRB1
YWHAZ	ASS1
YWHAZ	ATF2
YWHAZ	ATG9A
YWHAZ	ATL2
YWHAZ	ATL3
YWHAZ	ATP5A1
YWHAZ	ATP5B
YWHAZ	ATXN1
YWHAZ	AZI1
YWHAZ	B4GALT7
YWHAZ	BAD
YWHAZ	BAG3
YWHAZ	BAIAP2
YWHAZ	BANK1
YWHAZ	BARD1
YWHAZ	BCAP31
YWHAZ	BCAR1
YWHAZ	BCR
YWHAZ	BDP1
YWHAZ	BRAF
YWHAZ	BRCA1
YWHAZ	BRD1
YWHAZ	BRD4
YWHAZ	BSPRY
YWHAZ	BTRC
YWHAZ	C14orf166
YWHAZ	C22orf28
YWHAZ	C22orf33
YWHAZ	C5orf25
YWHAZ	CACNA1S
YWHAZ	CAD
YWHAZ	CALM1, CALM2, CALM3
YWHAZ	CALR
YWHAZ	CAND1
YWHAZ	CAPNS1
YWHAZ	CBL
YWHAZ	CBLL1
YWHAZ	CBX4
YWHAZ	CBY1
YWHAZ	CCDC84
YWHAZ	CCT2
YWHAZ	CCT3
YWHAZ	CCT4
YWHAZ	CCT6A
YWHAZ	CCT7
YWHAZ	CCT8
YWHAZ	CDC25A
YWHAZ	CDC25B
YWHAZ	CDC25C
YWHAZ	CDC5L
YWHAZ	CDC73
YWHAZ	CDCA7
YWHAZ	CDH1
YWHAZ	CDK11B
YWHAZ	CDK16
YWHAZ	CDK17
YWHAZ	CDK18
YWHAZ	CDK2
YWHAZ	CDKN1B
YWHAZ	CENPJ
YWHAZ	CEP170
YWHAZ	CEP250
YWHAZ	CFL1
YWHAZ	CGN
YWHAZ	CGNL1
YWHAZ	CHAF1A
YWHAZ	CHEK1
YWHAZ	CHTOP
YWHAZ	CIC
YWHAZ	CKMT1B, CKMT1A
YWHAZ	CLIC4
YWHAZ	CLK3
YWHAZ	CLTC
YWHAZ	CMPK1
YWHAZ	COPB1
YWHAZ	COPS4
YWHAZ	COPS5
YWHAZ	COPS7B
YWHAZ	CPNE1
YWHAZ	CPS1
YWHAZ	CRTC2
YWHAZ	CRY1
YWHAZ	CSE1L
YWHAZ	CSF2RB
YWHAZ	CSNK1A1
YWHAZ	CSNK1D
YWHAZ	CSNK1E
YWHAZ	CTH
YWHAZ	CTNNB1
YWHAZ	CTPS
YWHAZ	CUL1
YWHAZ	CUL2
YWHAZ	CUL3
YWHAZ	CUL7
YWHAZ	CWC27
YWHAZ	CYFIP1
YWHAZ	CYFIP2
YWHAZ	CYR61
YWHAZ	DACT1
YWHAZ	DCAF7
YWHAZ	DCD
YWHAZ	DCP1A
YWHAZ	DDIT4
YWHAZ	DDX1
YWHAZ	DDX3X
YWHAZ	DDX5
YWHAZ	DEK
YWHAZ	DENND4A
YWHAZ	DES
YWHAZ	DFFA
YWHAZ	DHX15
YWHAZ	DHX9
YWHAZ	DISC1
YWHAZ	DKC1
YWHAZ	DNAJB4
YWHAZ	DNMT1
YWHAZ	DOCK7
YWHAZ	DRG1
YWHAZ	DSP
YWHAZ	DTL
YWHAZ	DYNC1H1
YWHAZ	ECHS1
YWHAZ	ECT2
YWHAZ	EDC3
YWHAZ	EEF1A1
YWHAZ	EEF1B2
YWHAZ	EEF2
YWHAZ	EEF2K
YWHAZ	EFNB3
YWHAZ	EGFR
YWHAZ	EIF2S1
YWHAZ	EIF3A
YWHAZ	EIF3C
YWHAZ	EIF3D
YWHAZ	EIF3F
YWHAZ	EIF3G
YWHAZ	EIF3H
YWHAZ	EIF3I
YWHAZ	EIF4A1
YWHAZ	EIF4A3
YWHAZ	EIF4B
YWHAZ	EIF4E2
YWHAZ	EIF4G1
YWHAZ	EIF5
YWHAZ	EIF5B
YWHAZ	ENO1
YWHAZ	EP300
YWHAZ	EPB41L1
YWHAZ	EPB41L2
YWHAZ	EPB41L3
YWHAZ	EPB49
YWHAZ	EPRS
YWHAZ	ERP44
YWHAZ	ERRFI1
YWHAZ	ESR1
YWHAZ	ESYT1
YWHAZ	EWSR1
YWHAZ	EXO1
YWHAZ	EZR
YWHAZ	FAM13B
YWHAZ	FAM163A
YWHAZ	FAM189A2
YWHAZ	FAM53C
YWHAZ	FAM65B
YWHAZ	FAM82A2
YWHAZ	FAN1
YWHAZ	FASN
YWHAZ	FBXO6
YWHAZ	FBXW11
YWHAZ	FERMT2
YWHAZ	FGFR2
YWHAZ	FHOD1
YWHAZ	FKBP4
YWHAZ	FLNA
YWHAZ	FN1
YWHAZ	FOXO1
YWHAZ	FOXO3
YWHAZ	FOXO4
YWHAZ	FSCN1
YWHAZ	FUS
YWHAZ	G3BP1
YWHAZ	G3BP2
YWHAZ	G6PD
YWHAZ	GAB2
YWHAZ	GABARAP
YWHAZ	GABARAPL1
YWHAZ	GABARAPL2
YWHAZ	GABBR1
YWHAZ	GAPDH
YWHAZ	GAPVD1
YWHAZ	GARS
YWHAZ	GCH1
YWHAZ	GCN1L1
YWHAZ	GDI1
YWHAZ	GIGYF2
YWHAZ	GINS4
YWHAZ	GJA1
YWHAZ	GLI2
YWHAZ	GNB2L1
YWHAZ	GP1BA
YWHAZ	GP1BB
YWHAZ	GP5
YWHAZ	GRB2
YWHAZ	GRK5
YWHAZ	GSK3B
YWHAZ	H1F0
YWHAZ	H2AFX
YWHAZ	HAT1
YWHAZ	HDAC4
YWHAZ	HDAC5
YWHAZ	HDAC6
YWHAZ	HDAC7
YWHAZ	HDAC9
YWHAZ	HIST1H1C
YWHAZ	HIST1H1D
YWHAZ	HIST1H1T
YWHAZ	HIST1H2AI, HIST1H2AK, HIST1H2AL, HIST1H2AM, HIST1H2AG
YWHAZ	HIST1H2BB
YWHAZ	HIST1H2BD
YWHAZ	HIST1H3A, HIST1H3D, HIST1H3C, HIST1H3E, HIST1H3I, HIST1H3G, HIST1H3J, HIST1H3H, HIST1H3B, HIST1H3F
YWHAZ	HIST2H2BF
YWHAZ	HIST4H4, HIST2H4B, HIST1H4I, HIST1H4A, HIST1H4D, HIST1H4F, HIST1H4K, HIST1H4J, HIST1H4C, HIST1H4H, HIST1H4B, HIST1H4E, HIST1H4L, HIST2H4A
YWHAZ	HIVEP2
YWHAZ	HMGCS2
YWHAZ	HMGN1
YWHAZ	HNF1A
YWHAZ	HNRNPA1
YWHAZ	HNRNPA2B1
YWHAZ	HNRNPC
YWHAZ	HNRNPD
YWHAZ	HNRNPF
YWHAZ	HNRNPH2
YWHAZ	HNRNPK
YWHAZ	HNRNPL
YWHAZ	HNRNPM
YWHAZ	HNRNPU
YWHAZ	HRNR
YWHAZ	HS6ST2
YWHAZ	HSP90AA1
YWHAZ	HSP90AB1
YWHAZ	HSP90B1
YWHAZ	HSPA1A, HSPA1B
YWHAZ	HSPA1L
YWHAZ	HSPA4
YWHAZ	HSPA5
YWHAZ	HSPA8
YWHAZ	HSPA9
YWHAZ	HSPB1
YWHAZ	HSPD1
YWHAZ	HSPH1
YWHAZ	HUS1
YWHAZ	HUWE1
YWHAZ	IARS
YWHAZ	IGF1R
YWHAZ	IKBKG
YWHAZ	IL9R
YWHAZ	ILK
YWHAZ	IMPDH2
YWHAZ	ING1
YWHAZ	INPP5A
YWHAZ	IPO7
YWHAZ	IQGAP1
YWHAZ	IRS1
YWHAZ	IRS2
YWHAZ	IRS4
YWHAZ	ISOC1
YWHAZ	ITGA4
YWHAZ	ITGB2
YWHAZ	JUN
YWHAZ	KANK1
YWHAZ	KAT8
YWHAZ	KCNK15
YWHAZ	KCNK3
YWHAZ	KCNK9
YWHAZ	KIAA0101
YWHAZ	KIAA0232
YWHAZ	KIAA0748
YWHAZ	KIAA0930
YWHAZ	KIAA1377
YWHAZ	KIAA1429
YWHAZ	KIF11
YWHAZ	KIF1C
YWHAZ	KIF23
YWHAZ	KIF5B
YWHAZ	KLC1
YWHAZ	KLC2
YWHAZ	KLC3
YWHAZ	KLC4
YWHAZ	KLF11
YWHAZ	KLHL7
YWHAZ	KPNA1
YWHAZ	KPNB1
YWHAZ	KRT1
YWHAZ	KRT10
YWHAZ	KRT17
YWHAZ	KRT18
YWHAZ	KRT19
YWHAZ	KRT2
YWHAZ	KRT8
YWHAZ	KSR1
YWHAZ	KSR2
YWHAZ	LANCL1
YWHAZ	LARP1
YWHAZ	LARS
YWHAZ	LCA5
YWHAZ	LCP2
YWHAZ	LDB1
YWHAZ	LDHA
YWHAZ	LDHB
YWHAZ	LGALS1
YWHAZ	LIMA1
YWHAZ	LIMK1
YWHAZ	LMNA
YWHAZ	LMNB1
YWHAZ	LMO7
YWHAZ	LOC100290337, DDB1
YWHAZ	LOC100291837, RPS21
YWHAZ	LOC119358
YWHAZ	LRFN4
YWHAZ	LRMP
YWHAZ	LRPPRC
YWHAZ	LRRC59
YWHAZ	LRRK2
YWHAZ	LUC7L2
YWHAZ	LYST
YWHAZ	MADD
YWHAZ	MAGEB2
YWHAZ	MAP1B
YWHAZ	MAP2K1
YWHAZ	MAP2K5
YWHAZ	MAP3K2
YWHAZ	MAP3K3
YWHAZ	MAP3K4
YWHAZ	MAP3K5
YWHAZ	MAP3K7IP2
YWHAZ	MAPK13
YWHAZ	MAPK7
YWHAZ	MAPK8
YWHAZ	MAPKAPK2
YWHAZ	MAPRE1
YWHAZ	MAPT
YWHAZ	MARK1
YWHAZ	MARK2
YWHAZ	MARK3
YWHAZ	MARK4
YWHAZ	MAST1
YWHAZ	MCM2
YWHAZ	MCM3
YWHAZ	MDC1
YWHAZ	MDM2
YWHAZ	MDM4
YWHAZ	MEF2C
YWHAZ	MEPCE
YWHAZ	MET
YWHAZ	MEX3B
YWHAZ	MGMT
YWHAZ	MINK1
YWHAZ	MITF
YWHAZ	MLF1
YWHAZ	MLLT4
YWHAZ	MOV10
YWHAZ	MPHOSPH9
YWHAZ	MPRIP
YWHAZ	MRPS27
YWHAZ	MSL2
YWHAZ	MST1R
YWHAZ	MTMR4
YWHAZ	MTNR1A
YWHAZ	MTOR
YWHAZ	MVP
YWHAZ	MYCBP2
YWHAZ	MYH10
YWHAZ	MYH11
YWHAZ	MYH13
YWHAZ	MYH2
YWHAZ	MYH3
YWHAZ	MYH7
YWHAZ	MYH9
YWHAZ	MYL12A
YWHAZ	MYL3
YWHAZ	MYLK2
YWHAZ	MYOF
YWHAZ	NADK
YWHAZ	NAPSA
YWHAZ	NBEAL2
YWHAZ	NCAPD3
YWHAZ	NCKAP1
YWHAZ	NCL
YWHAZ	NCOR1
YWHAZ	NDE1
YWHAZ	NEDD4L
YWHAZ	NEDD8
YWHAZ	NFATC1
YWHAZ	NFATC2
YWHAZ	NFATC4
YWHAZ	NKD2
YWHAZ	NME2, NME1-NME2
YWHAZ	NOLC1
YWHAZ	NONO
YWHAZ	NOS2
YWHAZ	NOXA1
YWHAZ	NPM1
YWHAZ	NR4A1
YWHAZ	NSL1
YWHAZ	NTRK1
YWHAZ	NUFIP1
YWHAZ	NUMA1
YWHAZ	NXF1
YWHAZ	OBSL1
YWHAZ	OLA1
YWHAZ	OPTN
YWHAZ	OTUB1
YWHAZ	OXSR1
YWHAZ	P4HB
YWHAZ	PABPC1
YWHAZ	PABPC4
YWHAZ	PABPN1
YWHAZ	PACS2
YWHAZ	PAK1
YWHAZ	PAK2
YWHAZ	PAK4
YWHAZ	PAK6
YWHAZ	PAK7
YWHAZ	PANK1
YWHAZ	PANK2
YWHAZ	PARD3
YWHAZ	PARD6A
YWHAZ	PARD6B
YWHAZ	PARD6G
YWHAZ	PARP1
YWHAZ	PCBP1
YWHAZ	PCGF5
YWHAZ	PCM1
YWHAZ	PCNT
YWHAZ	PDC
YWHAZ	PDCD6
YWHAZ	PDE1A
YWHAZ	PDE3A
YWHAZ	PDXK
YWHAZ	PFAS
YWHAZ	PFKFB2
YWHAZ	PFKP
YWHAZ	PFN1
YWHAZ	PGAM1
YWHAZ	PGK1
YWHAZ	PGLYRP1
YWHAZ	PHB
YWHAZ	PHF3
YWHAZ	PHKG2
YWHAZ	PHLDB2
YWHAZ	PIAS1
YWHAZ	PIK3C2B
YWHAZ	PIK3R1
YWHAZ	PITPNC1
YWHAZ	PKM2
YWHAZ	PKP2
YWHAZ	PLEC
YWHAZ	PLEKHG5
YWHAZ	PNKP
YWHAZ	PNMA1
YWHAZ	PNMA2
YWHAZ	PNN
YWHAZ	POTEKP
YWHAZ	PPFIBP1
YWHAZ	PPIA
YWHAZ	PPIB
YWHAZ	PPM1H
YWHAZ	PPP1CC
YWHAZ	PPP1R12A
YWHAZ	PPP1R14A
YWHAZ	PPP1R3D
YWHAZ	PRCC
YWHAZ	PRDX1
YWHAZ	PRDX2
YWHAZ	PRICKLE3
YWHAZ	PRIM2
YWHAZ	PRKAA1
YWHAZ	PRKACA
YWHAZ	PRKCA
YWHAZ	PRKCD
YWHAZ	PRKCE
YWHAZ	PRKCI
YWHAZ	PRKCZ
YWHAZ	PRKD1
YWHAZ	PRKDC
YWHAZ	PRLR
YWHAZ	PRMT5
YWHAZ	PRPF18
YWHAZ	PRR14L
YWHAZ	PSMA5
YWHAZ	PSMB3
YWHAZ	PSMD1
YWHAZ	PSMD2
YWHAZ	PSME3
YWHAZ	PTBP1
YWHAZ	PTPDC1
YWHAZ	PTPN13
YWHAZ	PTPN14
YWHAZ	PTPN3
YWHAZ	PTPN4
YWHAZ	PTPRA
YWHAZ	PTPRO
YWHAZ	RAB11FIP1
YWHAZ	RAB11FIP2
YWHAZ	RAD52
YWHAZ	RAF1
YWHAZ	RAI14
YWHAZ	RALGPS2
YWHAZ	RALY
YWHAZ	RAP1A
YWHAZ	RAP1GAP
YWHAZ	RAP1GAP2
YWHAZ	RAPGEF2
YWHAZ	RASAL3
YWHAZ	RASSF2
YWHAZ	RBL1
YWHAZ	RBM25
YWHAZ	RBM26
YWHAZ	RBM27
YWHAZ	RBM39
YWHAZ	REEP1
YWHAZ	REEP6
YWHAZ	REM1
YWHAZ	REPS2
YWHAZ	RFC4
YWHAZ	RFWD2
YWHAZ	RGS3
YWHAZ	RICTOR
YWHAZ	RIN1
YWHAZ	RIPK4
YWHAZ	RND3
YWHAZ	RNPS1
YWHAZ	RPL10
YWHAZ	RPL10A
YWHAZ	RPL13
YWHAZ	RPL15
YWHAZ	RPL17
YWHAZ	RPL18
YWHAZ	RPL19
YWHAZ	RPL23A
YWHAZ	RPL24
YWHAZ	RPL26
YWHAZ	RPL27A
YWHAZ	RPL31
YWHAZ	RPL34
YWHAZ	RPL35
YWHAZ	RPL36
YWHAZ	RPL38
YWHAZ	RPL4
YWHAZ	RPL5
YWHAZ	RPL6
YWHAZ	RPL7
YWHAZ	RPL7A
YWHAZ	RPL8
YWHAZ	RPLP0
YWHAZ	RPLP2
YWHAZ	RPRD1A
YWHAZ	RPS11
YWHAZ	RPS13
YWHAZ	RPS15A
YWHAZ	RPS16
YWHAZ	RPS18
YWHAZ	RPS19
YWHAZ	RPS2
YWHAZ	RPS20
YWHAZ	RPS25
YWHAZ	RPS3
YWHAZ	RPS3A
YWHAZ	RPS6
YWHAZ	RPS6KA5
YWHAZ	RPS7
YWHAZ	RPS8
YWHAZ	RPS9
YWHAZ	RPSA
YWHAZ	RRAD
YWHAZ	RUVBL1
YWHAZ	RUVBL2
YWHAZ	S100A6
YWHAZ	SAMD4A
YWHAZ	SAMD4B
YWHAZ	SAMSN1
YWHAZ	SAP18
YWHAZ	SAV1
YWHAZ	SCAMP2
YWHAZ	SDF4
YWHAZ	SEC61A1
YWHAZ	SERBP1
YWHAZ	SET
YWHAZ	SF3B1
YWHAZ	SF3B3
YWHAZ	SFN
YWHAZ	SFPQ
YWHAZ	SGK1
YWHAZ	SH3BP4
YWHAZ	SH3BP5L
YWHAZ	SH3GL1
YWHAZ	SHC1
YWHAZ	SHMT2
YWHAZ	SIK1
YWHAZ	SIK2
YWHAZ	SIK3
YWHAZ	SIPA1L3
YWHAZ	SLAIN2
YWHAZ	SLC27A2
YWHAZ	SLC8A2
YWHAZ	SLC9A1
YWHAZ	SLC9A3R1
YWHAZ	SLK
YWHAZ	SMARCA4
YWHAZ	SMARCB1
YWHAZ	SMC1A
YWHAZ	SMC5
YWHAZ	SMTNL2
YWHAZ	SNAPIN
YWHAZ	SNRNP40
YWHAZ	SNRPA
YWHAZ	SNRPE
YWHAZ	SNRPF
YWHAZ	SNRPN
YWHAZ	SNX24
YWHAZ	SORBS2
YWHAZ	SOX2
YWHAZ	SPATA13
YWHAZ	SPIRE2
YWHAZ	SPR
YWHAZ	SPRYD3
YWHAZ	SPTAN1
YWHAZ	SPTBN1
YWHAZ	SQSTM1
YWHAZ	SRGAP1
YWHAZ	SRGAP2
YWHAZ	SRRM2
YWHAZ	SRSF1
YWHAZ	SRSF2
YWHAZ	SRSF4
YWHAZ	SRSF8
YWHAZ	SSB
YWHAZ	SSBP1
YWHAZ	SSFA2
YWHAZ	SSH1
YWHAZ	SSX2IP
YWHAZ	STAC
YWHAZ	STAU1
YWHAZ	STK11
YWHAZ	STK25
YWHAZ	STK38
YWHAZ	SUB1
YWHAZ	SUMO2
YWHAZ	SUPT16H
YWHAZ	SUPT6H
YWHAZ	SYN2
YWHAZ	SYNPO
YWHAZ	SYNPO2
YWHAZ	TAF15
YWHAZ	TBC1D4
YWHAZ	TBXA2R
YWHAZ	TCEB3
YWHAZ	TCP1
YWHAZ	TERT
YWHAZ	TFCP2
YWHAZ	TFEB
YWHAZ	TFRC
YWHAZ	TGFBR1
YWHAZ	TGIF2LY
YWHAZ	TGM2
YWHAZ	TH
YWHAZ	TIMM13
YWHAZ	TIMM50
YWHAZ	TJP2
YWHAZ	TK1
YWHAZ	TKT
YWHAZ	TLK2
YWHAZ	TLN1
YWHAZ	TMEM189-UBE2V1, UBE2V1
YWHAZ	TNFAIP3
YWHAZ	TNK1
YWHAZ	TNPO1
YWHAZ	TNS1
YWHAZ	TP53
YWHAZ	TP53BP1
YWHAZ	TP53BP2
YWHAZ	TPD52
YWHAZ	TPD52L1
YWHAZ	TPH1
YWHAZ	TPI1
YWHAZ	TPM1
YWHAZ	TRA2B
YWHAZ	TRAP1
YWHAZ	TRIM21
YWHAZ	TRIM28
YWHAZ	TRIM32
YWHAZ	TSC1
YWHAZ	TSC2
YWHAZ	TSFM
YWHAZ	TSR1
YWHAZ	TTN
YWHAZ	TUBA1A
YWHAZ	TUBA1B
YWHAZ	TUBA1C
YWHAZ	TUBA3D, TUBA3C
YWHAZ	TUBB
YWHAZ	TUBB1
YWHAZ	TUBB2A
YWHAZ	TUBB3
YWHAZ	TUBG1
YWHAZ	TUT1
YWHAZ	TXN
YWHAZ	U2AF2
YWHAZ	UBA1
YWHAZ	UBD
YWHAZ	UBE3A
YWHAZ	UCHL5
YWHAZ	UCP2
YWHAZ	UCP3
YWHAZ	UHRF1BP1L
YWHAZ	UNK
YWHAZ	UPF1
YWHAZ	USP42
YWHAZ	USP8
YWHAZ	VARS
YWHAZ	VASP
YWHAZ	VCAM1
YWHAZ	VCL
YWHAZ	VCP
YWHAZ	VIM
YWHAZ	WDR61
YWHAZ	WDR62
YWHAZ	WDR77
YWHAZ	WEE1
YWHAZ	WNK1
YWHAZ	WNK2
YWHAZ	WNK4
YWHAZ	WTAP
YWHAZ	WWC1
YWHAZ	WWC2
YWHAZ	WWOX
YWHAZ	WWTR1
YWHAZ	XPO1
YWHAZ	XRCC6
YWHAZ	YAP1
YWHAZ	YBX1
YWHAZ	YWHAB
YWHAZ	YWHAE
YWHAZ	YWHAG
YWHAZ	YWHAH
YWHAZ	YWHAQ
YWHAZ	YWHAZ
YWHAZ	ZAK
YWHAZ	ZC3H13
YWHAZ	ZFP36L1
YWHAZ	ZFYVE19
YWHAZ	ZHX2
YWHAZ	ZNF397
YWHAZ	ZNF839
