# Supplementary material for: Factors of the bone marrow microniche that support human plasma cell survival and immunoglobulin secretion
Source: Nat Commun. 2018 Sep 12;9:3698. doi: 10.1038/s41467-018-05853-7 (PMC6135805; doi:10.1038/s41467-018-05853-7)
Supplement: Supplementary file 7 — Supplementary Data 4 [file 41467_2018_5853_MOESM7_ESM.xlsx]

## Sheet: 10Pathways
Supplementary Data 4. The 10 GSEA pathways
Pathway	LLPC PC1	ASC PC1	p-value	Significant Genes
Allograft_Rejection	-8.94762	11.8937	0.02	BCL10, BRCA1, CCND2, CCND3, CD86, CXCR3, DEGS1, ELANE, ETS1, FAS, FGR, FLNA, GALNT1, HIF1A, HLA-A, HLA-DOB, HLA-DRA, IFNGR2, IL12RB1, IL16, IL18RAP, IL2RB, INHBA, ITGAL, ITGB2, LCP2, NCF4, NCR1, NLRP3, NME1, NPM1, PRKCB, PTPRC, TAP1, TIMP1, TLR1, UBE2N, WARS, WAS, ZAP70
E2F_Targets	-11.8513	12.735	0	ATAD2, AURKA, BIRC5, BRCA1, CCNB2, CDC25B, CDCA3, CDCA8, CDKN1A, CDKN2C, CDKN3, CENPE, CHEK1, CKS2, DCK, DLGAP5, DNMT1, DONSON, DUT, EED, ESPL1, EZH2, GSPT1, HELLS, HMGA1, HMGB2, HMGB3, HN1, KIF22, KIF4A, KPNA2, LBR, LMNB1, MAD2L1, MCM2, MCM3, MCM4, MCM5, MCM6, MKI67, MMS22L, MYBL2, NASP, NCAPD2, NME1, NOP56, PAICS, PCNA, PHF5A, PLK4, POLE4, PRDX4, PTTG1, RACGAP1, RAN, RANBP1, RFC3, RPA3, RRM2, S…
Estrogen_Response_Early	9.14537	-10.5362	0.05	ABCA3, ABHD2, ADCY9, BCL2, BLVRB, CBFA2T3, CCND1, CELSR1, CELSR2, CHPT1, CISH, CXCL12, DEPTOR, DHCR7, EGR3, ELOVL5, FAM63A, FARP1, FHL2, FKBP4, FKBP5, FOS, GREB1, IGF1R, IGFBP4, ITPK1, KDM4B, KLF10, MED13L, MICB, MPPED2, NAV2, NXT1, PDZK1, PLA2G16, RASGRP1, RBBP8, RET, RPS6KA2, RRP12, SLC16A1, SLC37A1, SLC9A3R1, SYNGR1, TBC1D30, TTC39A, UGCG, WFS1
G2M_Checkpoint	-11.3749	12.6845	0	ATF5, AURKA, BIRC5, BUB1, BUB3, CCNA2, CCNB2, CCND1, CDC25B, CDKN2C, CDKN3, CENPE, CENPF, CHAF1A, CHEK1, CKS2, DBF4, DTYMK, E2F2, ESPL1, EWSR1, EZH2, FBXO5, GINS2, GSPT1, HIF1A, HMGA1, HMGB3, HN1, KIF11, KIF20B, KIF22, KIF4A, KPNA2, LBR, LMNB1, MAD2L1, MARCKS, MCM2, MCM3, MCM5, MCM6, MKI67, MTF2, MYBL2, NASP, NCL, NUMA1, PLK4, POLQ, PRC1, PTTG1, RACGAP1, SLC38A1, SMC2, SMC4, TFDP1, TLE3, TMPO, TO…
Glycolysis	10.2564	-10.8594	0.02	ALDH7A1, AURKA, B3GAT1, BIK, CHPF2, CLDN3, CXCR4, DDIT4, DLD, ENO1, EXT2, FKBP4, G6PD, GLRX, GMPPB, HAX1, HK2, HS2ST1, HSPA5, IDUA, LCT, LDHA, MDH2, MERTK, MXI1, NASP, NOL3, P4HA1, PAM, PGAM1, PGK1, PGM2, POLR3K, PPIA, PYGB, SDC1, SPAG4, TALDO1, TXN, VCAN, VEGFA
MTORC1_Signaling	-10.861	12.6197	0	ACTR2, ACTR3, ATP5G1, AURKA, BUB1, CACYBP, CANX, CCT6A, CD9, CDKN1A, COPS5, CORO1A, CTSC, CXCR4, DDIT3, DDIT4, DHCR7, EDEM1, ELOVL5, ENO1, FADS1, FAM129A, FKBP2, G6PD, GAPDH, GLRX, GPI, HK2, HMBS, HSP90B1, HSPA5, HSPD1, HSPE1, IDI1, IMMT, ITGB2, LDHA, LDLR, MCM2, MCM4, MTHFD2L, NAMPT, P4HA1, PDAP1, PDK1, PGK1, PNP, PPA1, PPIA, PPP1R15A, PSMA4, PSMD14, PSPH, RRM2, SEC11A, SLA, SLC1A5, SLC2A3, SLC6…
MYC_Targets_V1	-11.1994	13.0266	0	AP3S1, BUB3, CANX, CBX3, CCNA2, CCT2, CCT3, CCT5, CDK2, COPS5, DUT, EIF4G2, GLO1, GSPT1, HDDC2, HDGF, HNRNPA2B1, HNRNPA3, HSPD1, HSPE1, KPNA2, LDHA, MAD2L1, MCM2, MCM4, MCM5, MCM6, NDUFAB1, NHP2, NME1, NOP16, NOP56, NPM1, PABPC1, PCNA, PGK1, PPIA, PRDX3, PRDX4, PSMA1, PSMA2, PSMA4, PSMB2, PSMD1, PSMD14, PWP1, RAN, RANBP1, RPS6, RRM1, SERBP1, SLC25A3, SNRPA, SNRPA1, SNRPB2, SNRPD3, SNRPG, SRSF7, T…
Oxidative_Phosphorylation	-11.3477	12.6862	0	ACADSB, ACADVL, ALAS1, ALDH6A1, ATP5A1, ATP5B, ATP5C1, ATP5E, ATP5F1, ATP5G1, ATP5G3, ATP5H, ATP5J2, ATP5O, ATP6V1F, COX6A1, COX6B1, COX6C, COX7B, DECR1, DLD, ECH1, FH, GPI, GPX4, IDH2, IMMT, ISCU, LDHA, LDHB, MDH2, MGST3, MRPS15, MRPS22, NDUFA2, NDUFA3, NDUFA6, NDUFA8, NDUFA9, NDUFAB1, NDUFB1, NDUFB3, NDUFB6, NDUFB8, NDUFS6, PDHA1, PDHB, PDP1, PRDX3, SDHB, SLC25A3, SLC25A5, TIMM10, TIMM17A, TIMM…
PI3K_AKT_MTOR_Signaling	-7.61211	8.43505	0.03	ACTR2, ACTR3, ARPC3, CDK2, CDKN1A, CFL1, CXCR4, DDIT3, HSP90B1, MAP2K6, MAPK10, MKNK1, MYD88, PDK1, PFN1, PLA2G12A, PLCG1, PPP2R1B, PRKCB, RIPK1, RPS6KA1, SLA, STAT2, UBE2N, YWHAB
UV_Response_DN	8.40153	-9.36994	0.04	ANXA2, BMPR1A, DDAH1, DUSP1, FHL2, IGF1R, KALRN, KCNMA1, LDLR, NR1D2, NR3C1, PIK3CD, PRKCA, SFMBT1, TJP1
